# Supplementary material for: Identification of stress-alleviating strains from the core drought-responsive microbiome of Arabidopsis ecotypes
Source: ISME J. 2025 Apr 9;19(1):wraf067. doi: 10.1093/ismejo/wraf067 (PMC12043206; doi:10.1093/ismejo/wraf067)
Supplement: Supplementary_table_S1-S10_wraf067 [file supplementary_table_s1-s10_wraf067.xlsx]

## Sheet: Supplementary Table S1-S2
Supplementary Table S1: initial screening of drought tolerant index of 130 ecotypes of nature Arabidopsis							Supplementary Table S2: Second-round screening of drought tolerant index of top 20 drought-tolerant and top 20 drought-sensitive ecotypes
num	Ecotype	batch	replication	Days_after_drought	Wilt_index		num	Ecotype	batch	replication	Days_after_drought	Wilt_index
1	8403	1	1	15d	2		1	8328	Second-round screening		13d	4
2	8403	1	2	15d	1		2	8328	Second-round screening	2	13d	4
3	8403	1	3	15d	1		3	8328	Second-round screening	3	13d	3
4	8341	1	1	15d	2		4	8328	Second-round screening	4	13d	3
5	8341	1	2	15d	2		5	8364	Second-round screening	1	13d	3
6	8341	1	3	15d	2		6	8364	Second-round screening	2	13d	4
7	8342	1	1	15d	2		7	8364	Second-round screening	3	13d	3
8	8342	1	2	15d	2		8	8364	Second-round screening	4	13d	3
9	8342	1	3	15d	2		9	8296	Second-round screening	1	13d	4
10	8399	1	1	15d	2		10	8296	Second-round screening	2	13d	4
11	8399	1	2	15d	2		11	8296	Second-round screening	3	13d	3
12	8399	1	3	15d	2		12	8296	Second-round screening	4	13d	2
13	8352	1	1	15d	3		13	8312	Second-round screening	1	13d	4
14	8352	1	2	15d	3		14	8312	Second-round screening	2	13d	4
15	8352	1	3	15d	3		15	8312	Second-round screening	3	13d	4
16	8313	1	1	15d	2		16	8312	Second-round screening	4	13d	4
17	8313	1	2	15d	2		17	8395	Second-round screening	1	13d	4
18	8313	1	3	15d	2		18	8395	Second-round screening	2	13d	4
19	6243	1	1	15d	3		19	8395	Second-round screening	3	13d	3
20	6243	1	2	15d	3		20	8395	Second-round screening	4	13d	3
21	6243	1	3	15d	3		21	8280	Second-round screening	1	13d	4
22	8387	1	1	15d	3		22	8280	Second-round screening	2	13d	4
23	8387	1	2	15d	3		23	8280	Second-round screening	3	13d	3
24	8387	1	3	15d	3		24	8280	Second-round screening	4	13d	2
25	9057	1	1	15d	3		25	8353	Second-round screening	1	13d	2
26	9057	1	2	15d	3		26	8353	Second-round screening	2	13d	1
27	9057	1	3	15d	4		27	8353	Second-round screening	3	13d	1
28	8285	1	1	15d	3		28	8353	Second-round screening	4	13d	1
29	8285	1	2	15d	3		29	8389	Second-round screening	1	13d	4
30	8285	1	3	15d	2		30	8389	Second-round screening	2	13d	4
31	8375	1	1	15d	2		31	8389	Second-round screening	3	13d	3
32	8375	1	2	15d	2		32	8389	Second-round screening	4	13d	2
33	8375	1	3	15d	2		33	8318	Second-round screening	1	13d	4
34	8302	1	1	15d	2		34	8318	Second-round screening	2	13d	4
35	8302	1	2	15d	2		35	8318	Second-round screening	3	13d	3
36	8302	1	3	15d	2		36	8318	Second-round screening	4	13d	3
37	8275	1	1	15d	4		37	8299	Second-round screening	1	13d	2
38	8275	1	2	15d	3		38	8299	Second-round screening	2	13d	2
39	8275	1	3	15d	2		39	8299	Second-round screening	3	13d	2
46	8345	1	1	15d	2		40	8299	Second-round screening	4	13d	3
47	8345	1	2	15d	2		41	8323	Second-round screening	1	15d	3
48	8345	1	3	15d	2		42	8323	Second-round screening	2	15d	2
49	8399	1	1	15d	2		43	8323	Second-round screening	3	15d	2
50	8399	1	2	15d	2		44	8323	Second-round screening	4	15d	2
51	8399	1	3	15d	2		45	8291	Second-round screening	1	15d	2
52	8344	1	1	15d	3		46	8291	Second-round screening	2	15d	2
53	8344	1	2	15d	3		47	8291	Second-round screening	3	15d	2
54	8344	1	3	15d	2		48	8291	Second-round screening	4	15d	1
55	8254	1	1	15d	4		49	8341	Second-round screening	1	15d	3
56	8254	1	2	15d	3		50	8341	Second-round screening	2	15d	1
57	8254	1	3	15d	2		51	8341	Second-round screening	3	15d	2
58	8371	1	1	15d	5		52	8341	Second-round screening	4	15d	2
59	8371	1	2	15d	4		53	8375	Second-round screening	1	15d	2
60	8371	1	3	15d	2		54	8375	Second-round screening	2	15d	2
61	8238	1	1	15d	4		55	8375	Second-round screening	3	15d	2
62	8238	1	2	15d	3		56	8375	Second-round screening	4	15d	2
63	8238	1	3	15d	3		57	8342	Second-round screening	1	15d	1
64	5837	1	1	15d	3		58	8342	Second-round screening	2	15d	1
65	5837	1	2	15d	2		59	8342	Second-round screening	3	15d	2
66	5837	1	3	15d	2		60	8342	Second-round screening	4	15d	2
67	8316	1	1	16d	3		61	8288	Second-round screening	1	15d	2
68	8316	1	2	16d	3		62	8288	Second-round screening	2	15d	2
69	8316	1	3	16d	2		63	8288	Second-round screening	3	15d	2
70	8261	1	1	16d	3		64	8288	Second-round screening	4	15d	2
71	8261	1	2	16d	2		65	8270	Second-round screening	1	15d	3
72	8261	1	3	16d	2		66	8270	Second-round screening	2	15d	3
73	8300	1	1	16d	2		67	8270	Second-round screening	3	15d	2
74	8300	1	2	16d	2		68	8270	Second-round screening	4	15d	2
75	8300	1	3	16d	2		69	8302	Second-round screening	1	15d	3
76	8319	1	1	16d	4		70	8302	Second-round screening	2	15d	2
77	8319	1	2	16d	3		71	8302	Second-round screening	3	15d	2
78	8319	1	3	16d	2		72	8302	Second-round screening	4	15d	2
79	Col-0	1	1	16d	3		73	8410	Second-round screening	1	15d	4
80	Col-0	1	2	16d	2		74	8410	Second-round screening	2	15d	3
81	Col-0	1	3	16d	2		75	8410	Second-round screening	3	15d	2
82	8354	1	1	16d	4		76	8410	Second-round screening	4	15d	1
83	8354	1	2	16d	3		77	8313	Second-round screening	1	15d	2
84	8354	1	3	16d	2		78	8313	Second-round screening	2	15d	2
85	8236	1	1	16d	3		79	8313	Second-round screening	3	15d	3
86	8236	1	2	16d	2		80	8313	Second-round screening	4	15d	4
87	8236	1	3	16d	3		81	8405	Second-round screening	1	15d	3
88	8381	1	1	16d	3		82	8405	Second-round screening	2	15d	3
89	8381	1	2	16d	3		83	8405	Second-round screening	3	15d	2
90	8381	1	3	16d	2		84	8405	Second-round screening	4	15d	2
91	8322	1	1	16d	4		85	8345	Second-round screening	1	15d	3
92	8322	1	2	16d	3		86	8345	Second-round screening	2	15d	3
93	8322	1	3	16d	2		87	8345	Second-round screening	3	15d	2
94	8272	1	1	16d	3		88	8345	Second-round screening	4	15d	2
95	8272	1	2	16d	3		89	Col-0	Second-round screening	1	15d	2
96	8272	1	3	16d	2		90	Col-0	Second-round screening	2	15d	2
97	8374	1	1	16d	3		91	Col-0	Second-round screening	3	15d	2
98	8374	1	2	16d	3		92	Col-0	Second-round screening	4	15d	4
99	8374	1	3	16d	2		93	6039	Second-round screening	1	15d	2
100	8277	1	1	16d	5		94	6039	Second-round screening	2	15d	2
101	8277	1	2	16d	4		95	6039	Second-round screening	3	15d	2
102	8277	1	3	16d	2		96	6039	Second-round screening	4	15d	3
103	8332	1	1	16d	4		97	8399	Second-round screening	1	15d	3
104	8332	1	2	16d	4		98	8399	Second-round screening	2	15d	2
105	8332	1	3	16d	4		99	8399	Second-round screening	3	15d	2
106	8410	1	1	16d	3		100	8399	Second-round screening	4	15d	2
107	8410	1	2	16d	3		101	8253	Second-round screening	1	15d	2
108	8410	1	3	16d	3		102	8253	Second-round screening	2	15d	2
109	8258	1	1	16d	3		103	8253	Second-round screening	3	15d	2
110	8258	1	2	16d	3		104	8253	Second-round screening	4	15d	2
111	8258	1	3	16d	2		105	8240	Second-round screening	1	15d	3
112	8248	1	1	16d	4		106	8240	Second-round screening	2	15d	3
113	8248	1	2	16d	3		107	8240	Second-round screening	3	15d	2
114	8248	1	3	16d	2		108	8240	Second-round screening	4	15d	2
115	8386	1	1	16d	4		109	8377	Second-round screening	1	15d	2
116	8386	1	2	16d	3		110	8377	Second-round screening	2	15d	2
117	8386	1	3	16d	2		111	8377	Second-round screening	3	15d	2
118	8268	1	1	16d	3		112	8377	Second-round screening	4	15d	2
119	8268	1	2	16d	3		113	8403	Second-round screening	1	15d	2
120	8268	1	3	16d	2		114	8403	Second-round screening	2	15d	2
121	8429	1	1	16d	4		115	8403	Second-round screening	3	15d	2
122	8429	1	2	16d	3		116	8403	Second-round screening	4	15d	3
123	8429	1	3	16d	2		117	8332	Second-round screening	1	15d	3
124	8295	1	1	16d	3		118	8332	Second-round screening	2	15d	3
125	8295	1	2	16d	2		119	8332	Second-round screening	3	15d	2
126	8295	1	3	16d	2		120	8332	Second-round screening	4	15d	2
127	8336	1	1	16d	3		121	8340	Second-round screening	1	15d	4
128	8336	1	2	16d	3		122	8340	Second-round screening	2	15d	4
129	8336	1	3	16d	2		123	8340	Second-round screening	3	15d	4
130	8354	1	1	16d	4		124	8340	Second-round screening	4	15d	5
131	8354	1	2	16d	3		125	8429	Second-round screening	1	15d	5
132	8354	1	3	16d	2		126	8429	Second-round screening	2	15d	5
133	8319	1	1	16d	3		127	8429	Second-round screening	3	15d	5
134	8319	1	2	16d	3		128	8429	Second-round screening	4	15d	4
135	8319	1	3	16d	2		129	8335	Second-round screening	1	15d	4
136	8377	2	1	13d	2		130	8335	Second-round screening	2	15d	4
137	8377	2	2	13d	3		131	8335	Second-round screening	3	15d	4
138	8377	2	3	13d	2		132	8335	Second-round screening	4	15d	4
139	8395	2	1	13d	3		133	8362	Second-round screening	1	15d	4
140	8395	2	2	13d	2		134	8362	Second-round screening	2	15d	4
141	8395	2	3	13d	2		135	8362	Second-round screening	3	15d	4
142	8301	2	1	13d	3		136	8362	Second-round screening	4	15d	4
143	8301	2	2	13d	3		137	8256	Second-round screening	1	15d	5
144	8301	2	3	13d	2		138	8256	Second-round screening	2	15d	4
145	8378	2	1	13d	4		139	8256	Second-round screening	3	15d	4
146	8378	2	2	13d	3		140	8256	Second-round screening	4	15d	4
147	8378	2	3	13d	2		141	8369	Second-round screening	1	15d	5
148	8366	2	1	13d	3		142	8369	Second-round screening	2	15d	5
149	8366	2	2	13d	2		143	8369	Second-round screening	3	15d	4
150	8366	2	3	13d	3		144	8369	Second-round screening	4	15d	4
151	Col-0	2	1	13d	3		145	8386	Second-round screening	1	15d	4
152	Col-0	2	2	13d	2		146	8386	Second-round screening	2	15d	4
153	Col-0	2	3	13d	2		147	8386	Second-round screening	3	15d	4
154	8343	2	1	14d	3		148	8386	Second-round screening	4	15d	4
155	8343	2	2	14d	2		149	8277	Second-round screening	1	15d	5
156	8343	2	3	14d	2		150	8277	Second-round screening	2	15d	4
157	8361	2	1	14d	3		151	8277	Second-round screening	3	15d	4
158	8361	2	2	14d	2		152	8277	Second-round screening	4	15d	4
159	8361	2	3	14d	2		153	8259	Second-round screening	1	15d	5
160	8423	2	1	14d	3		154	8259	Second-round screening	2	15d	4
161	8423	2	2	14d	2		155	8259	Second-round screening	3	15d	3
162	8423	2	3	14d	2		156	8259	Second-round screening	4	15d	3
163	8256	2	1	14d	4		157	8303	Second-round screening	1	15d	4
164	8256	2	2	14d	3		158	8303	Second-round screening	2	15d	4
165	8256	2	3	14d	2		159	8303	Second-round screening	3	15d	3
166	8289	2	1	14d	3		160	8303	Second-round screening	4	15d	3
167	8289	2	2	14d	2
168	8289	2	3	14d	2
169	8235	2	1	14d	3
170	8235	2	2	14d	3
171	8235	2	3	14d	3
172	8405	2	1	14d	3
173	8405	2	2	14d	4
174	8405	2	3	14d	3
175	8340	2	1	14d	4
176	8340	2	2	14d	3
177	8340	2	3	14d	3
178	8259	2	1	14d	4
179	8259	2	2	14d	3
180	8259	2	3	14d	2
181	8230	2	1	14d	3
182	8230	2	2	14d	3
183	8230	2	3	14d	3
184	8270	2	1	14d	3
185	8270	2	2	14d	3
186	8270	2	3	14d	3
187	8379	2	1	14d	3
188	8379	2	2	14d	2
189	8379	2	3	14d	2
190	8284	3	1	13d	3
191	8284	3	2	13d	2
192	8284	3	3	13d	2
193	8368	3	1	13d	3
194	8368	3	2	13d	2
195	8368	3	3	13d	3
196	8411	3	1	13d	2
197	8411	3	2	13d	3
198	8411	3	3	13d	2
199	8291	3	1	13d	2
200	8291	3	2	13d	2
201	8291	3	3	13d	2
202	8290	3	1	13d	3
203	8290	3	2	13d	3
204	8290	3	3	13d	2
205	8321	3	1	13d	3
206	8321	3	2	13d	2
207	8321	3	3	13d	2
208	8353	3	1	13d	2
209	8353	3	2	13d	2
210	8353	3	3	13d	2
211	8365	3	1	13d	3
212	8365	3	2	13d	3
213	8365	3	3	13d	3
214	6042	3	1	13d	3
215	6042	3	2	13d	2
216	6042	3	3	13d	3
217	8406	3	1	13d	2
218	8406	3	2	13d	2
219	8406	3	3	13d	3
220	8280	3	1	13d	2
221	8280	3	2	13d	2
222	8280	3	3	13d	2
223	8296	3	1	13d	2
224	8296	3	2	13d	2
225	8296	3	3	13d	2
226	8398	3	1	13d	3
227	8398	3	2	13d	3
228	8398	3	3	13d	2
229	8364	3	1	13d	2
230	8364	3	2	13d	2
231	8364	3	3	13d	2
232	8265	3	1	14d	3
233	8265	3	2	14d	2
234	8265	3	3	14d	2
235	8396	3	1	14d	2
236	8396	3	2	14d	2
237	8396	3	3	14d	2
238	Col-0	3	1	14d	3
239	Col-0	3	2	14d	2
240	Col-0	3	3	14d	2
241	8428	3	1	14d	3
242	8428	3	2	14d	2
243	8428	3	3	14d	3
244	8294	3	1	14d	2
245	8294	3	2	14d	2
246	8294	3	3	14d	2
247	8388	3	1	14d	3
248	8388	3	2	14d	2
249	8388	3	3	14d	2
250	8329	3	1	14d	3
251	8329	3	2	14d	2
252	8329	3	3	14d	2
253	8912	3	1	14d	2
254	8912	3	2	14d	2
255	8912	3	3	14d	2
256	8355	3	1	14d	4
257	8355	3	2	14d	3
258	8355	3	3	14d	2
259	8419	3	1	14d	3
260	8419	3	2	14d	2
261	8419	3	3	14d	2
262	8260	3	1	14d	3
263	8260	3	2	14d	2
264	8260	3	3	14d	2
265	8265	3	1	14d	2
266	8265	3	2	14d	3
267	8265	3	3	14d	2
268	8273	3	1	14d	4
269	8273	3	2	14d	2
270	8273	3	3	14d	2
271	10000	3	1	14d	4
272	10000	3	2	14d	3
273	10000	3	3	14d	3
274	8303	3	1	14d	4
275	8303	3	2	14d	4
276	8303	3	3	14d	4
277	8409	3	1	14d	3
278	8409	3	2	14d	3
279	8409	3	3	14d	3
280	8389	3	1	14d	4
281	8389	3	2	14d	3
282	8389	3	3	14d	3
283	6039	3	1	14d	4
284	6039	3	2	14d	4
285	6039	3	3	14d	3
286	8367	3	1	14d	4
287	8367	3	2	14d	3
288	8367	3	3	14d	2
289	8310	3	1	14d	3
290	8310	3	2	14d	3
291	8310	3	3	14d	3
292	6008	3	1	14d	4
293	6008	3	2	14d	4
294	6008	3	3	14d	2
295	8355	3	1	14d	4
296	8355	3	2	14d	3
297	8355	3	3	14d	2
298	8253	3	1	14d	4
299	8253	3	2	14d	4
300	8253	3	3	14d	3
301	8240	3	1	14d	4
302	8240	3	2	14d	3
303	8240	3	3	14d	3
304	8325	3	1	14d	3
305	8325	3	2	14d	2
306	8325	3	3	14d	2
307	8312	3	1	14d	4
308	8312	3	2	14d	3
309	8312	3	3	14d	3
310	8239	3	1	14d	3
311	8239	3	2	14d	2
312	8239	3	3	14d	2
313	8436	3	1	14d	4
314	8436	3	2	14d	4
315	8436	3	3	14d	3
316	8347	4	1	15d	3
317	8347	4	2	15d	3
318	8347	4	3	15d	4
319	8314	4	1	15d	4
320	8314	4	2	15d	4
321	8314	4	3	15d	3
322	8401	4	1	15d	3
323	8401	4	2	15d	3
324	8401	4	3	15d	3
325	8383	4	1	15d	4
326	8383	4	2	15d	3
327	8383	4	3	15d	4
328	8373	4	1	15d	5
329	8373	4	2	15d	3
330	8373	4	3	15d	3
331	8281	4	1	15d	5
332	8281	4	2	15d	4
333	8281	4	3	15d	4
334	8393	4	1	15d	4
335	8393	4	2	15d	3
336	8393	4	3	15d	2
337	8380	4	1	15d	3
338	8380	4	2	15d	3
339	8380	4	3	15d	3
340	8349	4	1	15d	3
341	8349	4	2	15d	3
342	8349	4	3	15d	3
343	8240	4	1	15d	2
344	8240	4	2	15d	3
345	8240	4	3	15d	2
346	8299	4	1	15d	2
347	8299	4	2	15d	3
348	8299	4	3	15d	2
349	Col-0	4	1	15d	4
350	Col-0	4	2	15d	3
351	Col-0	4	3	15d	2
352	8298	4	1	15d	4
353	8298	4	2	15d	3
354	8298	4	3	15d	2
355	8288	4	1	15d	3
356	8288	4	2	15d	3
357	8288	4	3	15d	3
358	8320	4	1	15d	5
359	8320	4	2	15d	3
360	8320	4	3	15d	2
361	8328	4	1	15d	3
362	8328	4	2	15d	3
363	8328	4	3	15d	2
364	8311	4	1	15d	4
365	8311	4	2	15d	4
366	8311	4	3	15d	3
367	8390	4	1	15d	4
368	8390	4	2	15d	4
369	8390	4	3	15d	3
370	8348	4	1	15d	5
371	8348	4	2	15d	4
372	8348	4	3	15d	3
373	8318	4	1	15d	2
374	8318	4	2	15d	2
375	8318	4	3	15d	3
376	8376	4	1	16d	4
377	8376	4	2	16d	3
378	8376	4	3	16d	2
379	8369	4	1	16d	5
380	8369	4	2	16d	4
381	8369	4	3	16d	3
382	8278	4	1	16d	5
383	8278	4	2	16d	5
384	8278	4	3	16d	4
385	8359	4	1	16d	3
386	8359	4	2	16d	2
387	8359	4	3	16d	3
388	8334	4	1	16d	3
389	8334	4	2	16d	3
390	8334	4	3	16d	3
391	8297	4	1	16d	3
392	8297	4	2	16d	2
393	8297	4	3	16d	3
394	8385	4	1	16d	3
395	8385	4	2	16d	4
396	8385	4	3	16d	3
397	8335	4	1	16d	5
398	8335	4	2	16d	4
399	8335	4	3	16d	3
400	8323	4	1	16d	5
401	8323	4	2	16d	4
402	8323	4	3	16d	4
403	8362	4	1	16d	4
404	8362	4	2	16d	3
405	8362	4	3	16d	4
406	8350	4	1	16d	2
407	8350	4	2	16d	3
408	8350	4	3	16d	4
409	8351	4	1	16d	4
410	8351	4	2	16d	4
411	8351	4	3	16d	3
412	8326	4	1	16d	4
413	8326	4	2	16d	3
414	8326	4	3	16d	3
415	8309	4	1	16d	3
416	8309	4	2	16d	3
417	8309	4	3	16d	2
418	8279	4	1	16d	2
419	8279	4	2	16d	2
420	8279	4	3	16d	3
421	8283	4	1	16d	2
422	8283	4	2	16d	3
423	8283	4	3	16d	4
424	8391	4	1	16d	2
425	8391	4	2	16d	2
426	8391	4	3	16d	3

## Sheet: Supplementary Table S3-S4
Supplementary Table S3: Comparison of the relative abundance of all phylum within the root of each ecotype between the control and drought treatments.
Comparison	Taxa	Pattern	Top10	P value	Significance	Ecotype	Type
Drought vs Control	Bacteria|Alphaproteobacteria	Down	Yes	0.0247638	*	8353	Sensitive
Drought vs Control	Bacteria|Myxococcota	Down	Yes	0.0180065	*	8353	Sensitive
Drought vs Control	Bacteria|Bdellovibrionota	Down	Yes	0.0325481	*	8299	Sensitive
Drought vs Control	Bacteria|Acidobacteriota	Down	Yes	0.00211634	**	8296	Sensitive
Drought vs Control	Bacteria|Gammaproteobacteria	Up	Yes	0.038182	*	8389	Sensitive
Drought vs Control	Bacteria|Myxococcota	Down	Yes	0.0004206	***	8389	Sensitive
Drought vs Control	Bacteria|Bdellovibrionota	Down	Yes	0.0490725	*	8389	Sensitive
Drought vs Control	Bacteria|Bacteroidota	Down	Yes	0.0275396	*	8335	Tolerant
Drought vs Control	Bacteria|Myxococcota	Down	Yes	0.0448419	*	8335	Tolerant
Drought vs Control	Bacteria|Bdellovibrionota	Up	Yes	0.0367496	*	8335	Tolerant
Drought vs Control	Bacteria|Chloroflexi	Up	Yes	0.0146419	*	8362	Tolerant
Drought vs Control	Bacteria|Verrucomicrobiota	Up	Yes	0.0108688	*	8362	Tolerant
Drought vs Control	Bacteria|Bdellovibrionota	Down	Yes	0.0409781	*	8362	Tolerant
Drought vs Control	Bacteria|Acidobacteriota	Down	Yes	0.0315897	*	8362	Tolerant
Drought vs Control	Bacteria|Myxococcota	Down	Yes	0.0489106	*	8256	Tolerant
Drought vs Control	Bacteria|Gammaproteobacteria	Up	Yes	0.025034	*	8340	Tolerant
Drought vs Control	Bacteria|Bdellovibrionota	Down	Yes	0.0408883	*	8340	Tolerant
Drought vs Control	Bacteria|Acidobacteriota	Down	Yes	0.0146883	*	8340	Tolerant
Drought vs Control	Bacteria|Alphaproteobacteria	Down	Yes	0.0350779	*	8369	Tolerant
Drought vs Control	Bacteria|Firmicutes	Up	Yes	0.0430701	*	8369	Tolerant
Supplementary Table S4: Comparison of the relative abundance of all genera within the root of each ecotype between the control and drought treatments.
Comparison	Taxa	pattern	Top20	P value	Significance	ecotype	Type
Drought vs Control	Bacteria|Alphaproteobacteria|Alphaproteobacteria|Rhizobiales|Rhizobiaceae|Allorhizobium-Neorhizobium-Pararhizobium-Rhizobium	Down	Yes	0.0499334	*	8353	Sensitive
Drought vs Control	Bacteria|Alphaproteobacteria|Alphaproteobacteria|Rhizobiales|Rhizobiaceae|f_Rhizobiaceae_g_Unclassified	Down	Yes	0.00857092	**	8353	Sensitive
Drought vs Control	Bacteria|Gammaproteobacteria|Gammaproteobacteria|Burkholderiales|Rhodocyclaceae|f_Rhodocyclaceae_g_Unclassified	Up	Yes	0.000365652	***	8353	Sensitive
Drought vs Control	Bacteria|Alphaproteobacteria|Alphaproteobacteria|Rhizobiales|Devosiaceae|f_Devosiaceae_g_Unclassified	Up	Yes	0.029884	*	8299	Sensitive
Drought vs Control	Bacteria|Gammaproteobacteria|Gammaproteobacteria|Burkholderiales|Rhodocyclaceae|f_Rhodocyclaceae_g_Unclassified	Up	Yes	0.0299504	*	8296	Sensitive
Drought vs Control	Bacteria|Gammaproteobacteria|Gammaproteobacteria|Burkholderiales|Rhodocyclaceae|f_Rhodocyclaceae_g_Unclassified	Up	Yes	0.0315002	*	8389	Sensitive
Drought vs Control	Bacteria|Bacteroidota|Chitinophagales|Chitinophagales|Chitinophagaceae|Niastella	Down	Yes	0.0496912	*	8389	Sensitive
Drought vs Control	Bacteria|Alphaproteobacteria|Alphaproteobacteria|Rhizobiales|Devosiaceae|f_Devosiaceae_g_Unclassified	Down	Yes	0.0257951	*	8389	Sensitive
Drought vs Control	Bacteria|Bacteroidota|Chitinophagales|Chitinophagales|Chitinophagaceae|Niastella	Down	Yes	0.023267	*	8335	Tolerant
Drought vs Control	Bacteria|Alphaproteobacteria|Alphaproteobacteria|Rhizobiales|Rhizobiaceae|f_Rhizobiaceae_g_Unclassified	Down	Yes	0.0317644	*	8335	Tolerant
Drought vs Control	Bacteria|Gammaproteobacteria|Gammaproteobacteria|Burkholderiales|Oxalobacteraceae|Massilia	Up	Yes	0.00782257	**	8335	Tolerant
Drought vs Control	Bacteria|Alphaproteobacteria|Alphaproteobacteria|Rhizobiales|Devosiaceae|f_Devosiaceae_g_Unclassified	Down	Yes	0.0497033	*	8256	Tolerant
Drought vs Control	Bacteria|Gammaproteobacteria|Gammaproteobacteria|Burkholderiales|Oxalobacteraceae|Pseudoduganella	Up	Yes	0.00818599	**	8340	Tolerant
Drought vs Control	Bacteria|Gammaproteobacteria|Gammaproteobacteria|Burkholderiales|Rhodocyclaceae|f_Rhodocyclaceae_g_Unclassified	Up	Yes	0.00953959	**	8340	Tolerant
Drought vs Control	Bacteria|Bacteroidota|Chitinophagales|Chitinophagales|Chitinophagaceae|Niastella	Down	Yes	0.00439944	**	8340	Tolerant
Drought vs Control	Bacteria|Gammaproteobacteria|Gammaproteobacteria|Burkholderiales|Oxalobacteraceae|Massilia	Up	Yes	0.0125161	*	8340	Tolerant
Drought vs Control	Bacteria|Gammaproteobacteria|Gammaproteobacteria|Burkholderiales|Oxalobacteraceae|Pseudoduganella	Up	Yes	0.00120285	**	8369	Tolerant
Drought vs Control	Bacteria|Alphaproteobacteria|Alphaproteobacteria|Rhizobiales|Rhizobiaceae|f_Rhizobiaceae_g_Unclassified	Down	Yes	0.0205999	*	8369	Tolerant
Drought vs Control	Bacteria|Alphaproteobacteria|Alphaproteobacteria|Rhizobiales|Rhizobiaceae|Allorhizobium-Neorhizobium-Pararhizobium-Rhizobium	Down	Yes	0.0108187	*	8369	Tolerant
Drought vs Control	Bacteria|Alphaproteobacteria|Alphaproteobacteria|Rhizobiales|Xanthobacteraceae|f_Xanthobacteraceae_g_Unclassified	Down	Yes	0.0272699	*	8369	Tolerant
Drought vs Control	Bacteria|Gammaproteobacteria|Gammaproteobacteria|Burkholderiales|o_Burkholderiales_f_Unclassified|o_Burkholderiales_f__g_Unclassified	Down	Yes	0.0210582	*	8369	Tolerant

## Sheet: Supplementary Tanle S5
Supplementary Table S5: Adonis pairwise comparision of microbial community composition between treatments and ecotypes with different drought sensitivity
Comparision		R2	P value	adjusted P value
Treatment comparision	SC vs SD	0.089585	0.001	0.006
	TC vs TD	0.118032	0.001	0.006
Type comparision	SC vs TC	0.0321404	0.097	0.582
	SD vs TD	0.0540245	0.003	0.018
Note:SC, Sensitive ecotype under Control;TC, Tolerant ecotype under Control;SD, Sensitive ecotype under Drought condition;TD, Tolerant ecotype under Drought conition.

## Sheet: Supplementary Table S6
Supplementary Table S6: Network properties of each ecotype under control and drought condition
treat	ecotype	type	edges	nodes	connectance	average degree	clusters	centralization_degree
Control	8353	S	518	84	0.148594	12.3333	16	0.164659
Control	8299	S	658	80	0.208228	16.45	12	0.196835
Control	8280	S	578	84	0.165806	13.7619	15	0.123351
Control	8296	S	358	73	0.136225	9.80822	17	0.141553
Control	8389	S	594	80	0.187975	14.85	13	0.115823
Control	8335	T	456	82	0.137308	11.122	16	0.109606
Control	8362	T	658	86	0.180027	15.3023	14	0.125855
Control	8256	T	562	78	0.187146	14.4103	12	0.124542
Control	8340	T	528	87	0.141139	12.1379	17	0.114675
Control	8369	T	422	77	0.144224	10.961	16	0.118934
Control	Bulk soil	--	764	88	0.199582	17.3636	11	0.122257
Drought	8353	S	422	70	0.174741	12.0571	12	0.0861284
Drought	8299	S	588	90	0.146816	13.0667	17	0.16779
Drought	8280	S	402	73	0.152968	11.0137	14	0.097032
Drought	8296	S	438	73	0.166667	12	14	0.166667
Drought	8389	S	474	69	0.202046	13.7391	11	0.150895
Drought	8335	T	500	70	0.207039	14.2857	11	0.111801
Drought	8362	T	628	81	0.193827	15.5062	12	0.131173
Drought	8256	T	470	79	0.152548	11.8987	13	0.0525803
Drought	8340	T	390	73	0.148402	10.6849	16	0.184932
Drought	8369	T	498	68	0.218613	14.6471	13	0.28885
Drought	Bulk soil	--	942	93	0.220196	20.2581	12	0.171108

## Sheet: Supplementary Table S7
Supplelemtary S7: Netshift analysis on the co-occurrence networks between control and drought treatment of each ecotype
Network_source	Type	S_ID	n(control)	n(case)	core(case)	Union	Intersect	Exclusive	Jaccard-score	NESH-score	Driver taxa
8256	Tolerant	g_Streptomyces	1	6	6	7	0	6	0	2.088	Yes
8256	Tolerant	g_Devosiaceae_Unclassified	3	9	6	11	1	8	0.091	1.944	Yes
8256	Tolerant	g_Flavobacterium	3	9	5	11	1	8	0.091	1.944	Yes
8256	Tolerant	g_Asticcacaulis	3	5	5	8	0	5	0	1.817	Yes
8256	Tolerant	g_Piscinibacter	3	6	6	8	1	5	0.125	1.692	Yes
8256	Tolerant	g_Pseudomonas	6	11	6	14	3	8	0.214	1.665	Yes
8256	Tolerant	g_Massilia	6	13	6	14	5	8	0.357	1.522	Yes
8256	Tolerant	g_Duganella	5	5	5	9	1	4	0.111	1.487	No
8256	Tolerant	g_Microscillaceae_Unclassified	8	13	6	14	5	7	0.357	1.412	No
8256	Tolerant	g_Aquabacterium	9	5	5	13	1	4	0.077	1.385	No
8256	Tolerant	g_Rhizobiaceae_Unclassified	14	13	6	20	5	7	0.25	1.369	No
8256	Tolerant	g_Bacteriovorax	10	5	5	14	1	4	0.071	1.368	No
8256	Tolerant	g_Roseiflexaceae_uncultured	10	6	6	14	2	4	0.143	1.297	No
8256	Tolerant	g_Allorhizobium-Neorhizobium-Pararhizobium-Rhizobium	15	12	6	21	6	6	0.286	1.231	No
8256	Tolerant	g_Azospirillum	6	5	5	9	2	3	0.222	1.226	No
8256	Tolerant	g_Ohtaekwangia	7	5	5	10	2	3	0.2	1.215	No
8256	Tolerant	g_Chryseolinea	9	5	5	12	2	3	0.167	1.199	No
8256	Tolerant	g_Comamonadaceae_uncultured	12	6	6	14	3	3	0.214	1.115	No
8256	Tolerant	g_Niastella	11	6	5	14	3	3	0.214	1.115	No
8256	Tolerant	g_Haliangium	10	6	6	13	3	3	0.231	1.115	No
8256	Tolerant	g_Pelomonas	10	7	6	13	4	3	0.308	1.038	No
8256	Tolerant	g_Oxalobacteraceae_Unclassified	21	22	6	27	14	7	0.519	1.01	No
8256	Tolerant	g_Fluviicola	10	5	5	12	3	2	0.25	0.994	No
8256	Tolerant	g_Ferruginibacter	6	5	5	8	3	2	0.375	0.952	No
8256	Tolerant	g_Burkholderiales__Unclassified	9	3	3	10	2	1	0.2	0.938	No
8256	Tolerant	g_Xanthobacteraceae_Unclassified	9	3	3	10	2	1	0.2	0.938	No
8256	Tolerant	g_Caulobacter	9	6	6	11	4	2	0.364	0.895	No
8256	Tolerant	g_Bradyrhizobium	14	7	5	16	5	2	0.312	0.889	No
8256	Tolerant	g_Pseudoduganella	12	10	6	15	7	3	0.467	0.849	No
8256	Tolerant	g_Rhodocyclaceae_Unclassified	18	11	6	20	9	2	0.45	0.727	No
8256	Tolerant	g_Comamonadaceae_Unclassified	31	26	6	31	24	1	0.774	0.297	No
8280	Sensitive	g_Xanthobacteraceae_Unclassified	4	7	7	10	1	6	0.1	1.761	Yes
8280	Sensitive	g_Cellvibrio	3	3	3	6	0	3	0	1.63	Yes
8280	Sensitive	g_Fluviicola	8	10	7	15	3	7	0.2	1.571	Yes
8280	Sensitive	g_Bacillus	1	1	1	2	0	1	0	1.543	Yes
8280	Sensitive	g_Burkholderiales__Unclassified	3	4	4	6	1	3	0.167	1.464	No
8280	Sensitive	g_Ohtaekwangia	4	6	4	8	2	4	0.25	1.424	No
8280	Sensitive	g_Allorhizobium-Neorhizobium-Pararhizobium-Rhizobium	13	13	7	19	5	7	0.263	1.41	No
8280	Sensitive	g_Pseudoduganella	11	12	7	16	5	6	0.312	1.323	No
8280	Sensitive	g_Comamonadaceae_uncultured	7	7	7	11	3	4	0.273	1.265	No
8280	Sensitive	g_Pelomonas	6	5	4	9	2	3	0.222	1.242	No
8280	Sensitive	g_Azospirillum	8	3	3	10	1	2	0.1	1.187	No
8280	Sensitive	g_Polyangiaceae_Unclassified	7	1	1	8	0	1	0	1.168	No
8280	Sensitive	g_Flavobacterium	8	6	6	11	3	3	0.273	1.13	No
8280	Sensitive	g_Ferruginibacter	6	4	4	8	2	2	0.25	1.087	No
8280	Sensitive	g_Bradyrhizobium	10	7	6	13	4	3	0.308	1.054	No
8280	Sensitive	g_Duganella	7	2	2	8	1	1	0.125	1.043	No
8280	Sensitive	g_Roseiflexaceae_uncultured	7	2	2	8	1	1	0.125	1.043	No
8280	Sensitive	g_Caulobacter	14	6	4	16	4	2	0.25	0.962	No
8280	Sensitive	g_Pseudomonas	7	3	3	8	2	1	0.25	0.918	No
8280	Sensitive	g_Microscillaceae_Unclassified	16	11	6	19	8	3	0.421	0.867	No
8280	Sensitive	g_Massilia	9	4	4	10	3	1	0.3	0.843	No
8280	Sensitive	g_Devosiaceae_Unclassified	14	11	7	17	8	3	0.471	0.836	No
8280	Sensitive	g_Oxalobacteraceae_Unclassified	16	15	6	20	11	4	0.55	0.824	No
8280	Sensitive	g_Asticcacaulis	3	1	1	3	1	0	0.333	0.667	No
8280	Sensitive	g_Niastella	20	14	7	21	11	2	0.524	0.658	No
8280	Sensitive	g_Aquabacterium	5	2	2	5	2	0	0.4	0.6	No
8280	Sensitive	g_Rhodocyclaceae_Unclassified	12	11	6	14	9	2	0.643	0.587	No
8280	Sensitive	g_Rhizobiaceae_Unclassified	20	10	6	19	9	0	0.474	0.526	No
8280	Sensitive	g_Comamonadaceae_Unclassified	25	23	7	26	20	2	0.769	0.395	No
8296	Sensitive	g_Asticcacaulis	3	9	9	11	1	8	0.091	2.017	Yes
8296	Sensitive	g_Fluviicola	3	9	9	10	2	7	0.2	1.833	Yes
8296	Sensitive	g_Xanthobacteraceae_Unclassified	3	9	9	10	2	7	0.2	1.833	Yes
8296	Sensitive	g_Pseudoduganella	6	17	9	17	6	11	0.353	1.818	Yes
8296	Sensitive	g_Microscillaceae_Unclassified	9	14	9	18	4	10	0.222	1.81	Yes
8296	Sensitive	g_Ohtaekwangia	1	5	5	5	1	4	0.2	1.79	Yes
8296	Sensitive	g_Niastella	3	8	6	9	2	6	0.222	1.73	Yes
8296	Sensitive	g_Allorhizobium-Neorhizobium-Pararhizobium-Rhizobium	6	14	9	15	5	9	0.333	1.695	Yes
8296	Sensitive	g_Duganella	1	4	4	4	1	3	0.25	1.643	Yes
8296	Sensitive	g_Haliangium	4	9	9	10	3	6	0.3	1.586	Yes
8296	Sensitive	g_Rhizobiaceae_Unclassified	8	12	9	15	5	7	0.333	1.467	No
8296	Sensitive	g_Devosiaceae_Unclassified	6	10	9	12	4	6	0.333	1.452	No
8296	Sensitive	g_Burkholderiales__Unclassified	4	6	6	8	2	4	0.25	1.44	No
8296	Sensitive	g_Comamonadaceae_uncultured	4	6	6	8	2	4	0.25	1.44	No
8296	Sensitive	g_Pelomonas	5	8	6	10	3	5	0.3	1.438	No
8296	Sensitive	g_Roseiflexaceae_uncultured	4	2	2	6	0	2	0	1.429	No
8296	Sensitive	g_Massilia	5	6	6	9	2	4	0.222	1.413	No
8296	Sensitive	g_Rhodocyclaceae_Unclassified	12	13	6	17	6	6	0.353	1.286	No
8296	Sensitive	g_Oxalobacteraceae_Unclassified	8	9	6	11	4	4	0.364	1.19	No
8296	Sensitive	g_env.OPS_17	3	1	1	3	1	0	0.333	0.667	No
8296	Sensitive	g_Comamonadaceae_Unclassified	20	21	9	21	18	2	0.857	0.333	No
8299	Sensitive	g_Luteolibacter	1	5	5	6	0	5	0	2.006	Yes
8299	Sensitive	g_Massilia	3	5	5	8	0	5	0	1.797	Yes
8299	Sensitive	g_env.OPS_17	8	10	9	16	2	8	0.125	1.651	Yes
8299	Sensitive	g_Pelomonas	7	7	5	13	1	6	0.077	1.592	Yes
8299	Sensitive	g_Roseiflexaceae_uncultured	4	3	3	7	0	3	0	1.532	Yes
8299	Sensitive	g_Asticcacaulis	5	5	5	9	1	4	0.111	1.471	No
8299	Sensitive	g_Piscinibacter	3	2	2	5	0	2	0	1.469	No
8299	Sensitive	g_MSB-4B10	6	9	9	12	3	6	0.25	1.457	No
8299	Sensitive	g_Azospirillum	4	2	2	6	0	2	0	1.402	No
8299	Sensitive	g_Aquabacterium	2	1	1	3	0	1	0	1.368	No
8299	Sensitive	g_Pseudoduganella	11	13	9	18	6	7	0.333	1.297	No
8299	Sensitive	g_Ohtaekwangia	17	8	5	22	3	5	0.136	1.263	No
8299	Sensitive	g_Comamonadaceae_uncultured	4	5	5	7	2	3	0.286	1.246	No
8299	Sensitive	g_Bradyrhizobium	14	11	9	18	6	5	0.333	1.117	No
8299	Sensitive	g_Burkholderiales__Unclassified	14	6	6	17	3	3	0.176	1.103	No
8299	Sensitive	g_Haliangium	12	6	6	15	3	3	0.2	1.103	No
8299	Sensitive	g_Xanthobacteraceae_Unclassified	12	9	9	16	5	4	0.312	1.075	No
8299	Sensitive	g_Moraxellaceae_uncultured	12	4	4	14	2	2	0.143	1.069	No
8299	Sensitive	g_Chryseolinea	12	2	2	13	1	1	0.077	1.034	No
8299	Sensitive	g_Polyangiaceae_Unclassified	11	7	6	14	4	3	0.286	1.032	No
8299	Sensitive	g_Caulobacter	15	9	7	18	6	3	0.333	0.937	No
8299	Sensitive	g_Rhodocyclaceae_Unclassified	12	14	9	17	9	5	0.529	0.937	No
8299	Sensitive	g_Devosiaceae_Unclassified	7	8	7	10	5	3	0.5	0.903	No
8299	Sensitive	g_Allorhizobium-Neorhizobium-Pararhizobium-Rhizobium	11	12	6	15	8	4	0.533	0.871	No
8299	Sensitive	g_Streptomyces	8	6	6	10	4	2	0.4	0.869	No
8299	Sensitive	g_Rhizobiaceae_Unclassified	21	16	9	24	11	4	0.458	0.846	No
8299	Sensitive	g_Pseudomonas	13	6	6	14	5	1	0.357	0.749	No
8299	Sensitive	g_Oxalobacteraceae_Unclassified	20	15	9	22	12	3	0.545	0.694	No
8299	Sensitive	g_Comamonadaceae_Unclassified	26	29	9	31	22	6	0.71	0.691	No
8299	Sensitive	g_Niastella	27	17	8	28	14	2	0.5	0.64	No
8299	Sensitive	g_Microscillaceae_Unclassified	18	14	9	20	12	2	0.6	0.569	No
8299	Sensitive	g_Fluviicola	11	8	6	12	7	1	0.583	0.534	No
8335	Tolerant	g_Devosiaceae_Unclassified	3	8	8	10	1	7	0.1	1.95	Yes
8335	Tolerant	g_Xanthobacteraceae_Unclassified	2	2	2	4	0	2	0	1.6	Yes
8335	Tolerant	g_env.OPS_17	4	5	5	8	1	4	0.125	1.575	Yes
8335	Tolerant	g_Luteolibacter	5	7	5	10	2	5	0.2	1.55	Yes
8335	Tolerant	g_Pseudoduganella	12	13	8	20	5	8	0.25	1.55	Yes
8335	Tolerant	g_Lysobacter	7	5	5	11	1	4	0.091	1.473	No
8335	Tolerant	g_Burkholderiales__Unclassified	7	9	8	12	4	5	0.333	1.333	No
8335	Tolerant	g_Caulobacter	7	9	8	12	4	5	0.333	1.333	No
8335	Tolerant	g_Fluviicola	7	2	2	9	0	2	0	1.322	No
8335	Tolerant	g_Rhodocyclaceae_Unclassified	9	9	7	14	4	5	0.286	1.321	No
8335	Tolerant	g_Niastella	12	7	7	15	3	4	0.2	1.267	No
8335	Tolerant	g_Comamonadaceae_uncultured	4	1	1	5	0	1	0	1.25	No
8335	Tolerant	g_Polyangiaceae_Unclassified	4	1	1	5	0	1	0	1.25	No
8335	Tolerant	g_Microscillaceae_Unclassified	13	14	8	19	8	6	0.421	1.195	No
8335	Tolerant	g_Roseiflexaceae_uncultured	7	1	1	8	0	1	0	1.175	No
8335	Tolerant	g_Pelomonas	8	11	8	13	6	5	0.462	1.173	No
8335	Tolerant	g_Massilia	13	12	7	18	7	5	0.389	1.139	No
8335	Tolerant	g_Duganella	3	2	2	4	1	1	0.25	1.05	No
8335	Tolerant	g_Ohtaekwangia	7	7	7	10	4	3	0.4	1.05	No
8335	Tolerant	g_Rubrobacter	5	2	2	6	1	1	0.167	1.05	No
8335	Tolerant	g_Pseudomonas	9	10	7	13	6	4	0.462	1.046	No
8335	Tolerant	g_Bradyrhizobium	12	8	8	14	6	2	0.429	0.814	No
8335	Tolerant	g_Asticcacaulis	7	4	4	8	3	1	0.375	0.8	No
8335	Tolerant	g_Rhizobiaceae_Unclassified	17	10	5	18	8	2	0.444	0.767	No
8335	Tolerant	g_Allorhizobium-Neorhizobium-Pararhizobium-Rhizobium	13	8	5	13	6	1	0.462	0.665	No
8335	Tolerant	g_Oxalobacteraceae_Unclassified	19	17	8	22	14	3	0.636	0.65	No
8335	Tolerant	g_Comamonadaceae_Unclassified	22	20	8	24	16	3	0.667	0.608	No
8340	Tolerant	g_Dongia	1	8	8	9	0	8	0	2.222	Yes
8340	Tolerant	g_Roseiflexaceae_uncultured	1	8	8	9	0	8	0	2.222	Yes
8340	Tolerant	g_Fluviicola	1	4	4	5	0	4	0	1.967	Yes
8340	Tolerant	g_Devosiaceae_Unclassified	5	9	6	12	2	7	0.167	1.708	Yes
8340	Tolerant	g_Ohtaekwangia	6	13	8	15	4	9	0.267	1.708	Yes
8340	Tolerant	g_Chryseolinea	4	8	8	10	2	6	0.2	1.65	Yes
8340	Tolerant	g_Lysobacter	2	4	4	5	1	3	0.2	1.525	Yes
8340	Tolerant	g_Pseudoduganella	6	10	7	11	3	6	0.273	1.523	Yes
8340	Tolerant	g_Rhodocyclaceae_Unclassified	10	13	8	18	5	8	0.278	1.5	No
8340	Tolerant	g_Bradyrhizobium	8	7	5	12	2	5	0.167	1.458	No
8340	Tolerant	g_Pseudomonas	6	8	5	11	3	5	0.273	1.39	No
8340	Tolerant	g_Burkholderiales__Unclassified	7	2	2	9	0	2	0	1.306	No
8340	Tolerant	g_Rubrobacter	3	1	1	4	0	1	0	1.292	No
8340	Tolerant	g_Asticcacaulis	4	3	3	6	1	2	0.167	1.25	No
8340	Tolerant	g_Luteolibacter	4	3	3	6	1	2	0.167	1.25	No
8340	Tolerant	g_Sphingobium	4	3	3	6	1	2	0.167	1.25	No
8340	Tolerant	g_Microscillaceae_Unclassified	13	17	8	19	9	7	0.474	1.186	No
8340	Tolerant	g_Oxalobacteraceae_Unclassified	12	16	8	19	9	7	0.474	1.186	No
8340	Tolerant	g_Caulobacter	4	4	4	6	2	2	0.333	1.083	No
8340	Tolerant	g_Duganella	3	4	4	5	2	2	0.4	1.083	No
8340	Tolerant	g_Allorhizobium-Neorhizobium-Pararhizobium-Rhizobium	12	7	5	15	4	3	0.267	1.058	No
8340	Tolerant	g_env.OPS_17	4	2	2	5	1	1	0.2	1.042	No
8340	Tolerant	g_Pelomonas	6	2	2	7	1	1	0.143	1.042	No
8340	Tolerant	g_Niastella	16	9	8	18	6	3	0.333	0.958	No
8340	Tolerant	g_Comamonadaceae_Unclassified	21	24	8	26	17	6	0.654	0.827	No
8340	Tolerant	g_Xanthobacteraceae_Unclassified	6	4	3	7	3	1	0.429	0.756	No
8340	Tolerant	g_Rhizobiaceae_Unclassified	15	11	7	16	8	2	0.5	0.708	No
8353	Sensitive	g_Duganella	2	7	7	9	0	7	0	2.167	Yes
8353	Sensitive	g_Caulobacter	3	9	5	11	1	8	0.091	2.081	Yes
8353	Sensitive	g_Bradyrhizobium	4	9	5	12	1	8	0.083	2.028	Yes
8353	Sensitive	g_Bacillus	3	5	5	8	0	5	0	1.903	Yes
8353	Sensitive	g_Streptomyces	4	7	7	10	1	6	0.1	1.833	Yes
8353	Sensitive	g_Xanthobacteraceae_Unclassified	4	5	5	9	0	5	0	1.833	Yes
8353	Sensitive	g_Rhodocyclaceae_Unclassified	6	11	7	14	3	8	0.214	1.802	Yes
8353	Sensitive	g_Pelomonas	7	11	7	15	3	8	0.2	1.778	Yes
8353	Sensitive	g_Chryseolinea	3	3	3	6	0	3	0	1.667	Yes
8353	Sensitive	g_Allorhizobium-Neorhizobium-Pararhizobium-Rhizobium	12	12	7	20	4	8	0.2	1.644	Yes
8353	Sensitive	g_Comamonadaceae_uncultured	7	6	4	12	1	5	0.083	1.611	Yes
8353	Sensitive	g_Lysobacter	11	5	5	16	0	5	0	1.59	Yes
8353	Sensitive	g_Ohtaekwangia	11	5	5	16	0	5	0	1.59	Yes
8353	Sensitive	g_Niastella	15	16	7	23	7	9	0.304	1.587	Yes
8353	Sensitive	g_Aquabacterium	1	1	1	2	0	1	0	1.556	Yes
8353	Sensitive	g_Oxalobacteraceae_Unclassified	14	18	7	23	9	9	0.391	1.5	No
8353	Sensitive	g_Sphingobium	4	6	6	8	2	4	0.25	1.472	No
8353	Sensitive	g_Burkholderiales__Unclassified	8	3	3	11	0	3	0	1.439	No
8353	Sensitive	g_Roseiflexaceae_uncultured	5	4	4	8	1	3	0.125	1.417	No
8353	Sensitive	g_Asticcacaulis	8	6	6	12	2	4	0.167	1.389	No
8353	Sensitive	g_Rhizobiaceae_Unclassified	13	11	6	19	5	6	0.263	1.386	No
8353	Sensitive	g_Fluviicola	8	4	4	11	1	3	0.091	1.348	No
8353	Sensitive	g_Polyangiaceae_Unclassified	9	2	2	11	0	2	0	1.293	No
8353	Sensitive	g_Pseudomonas	15	13	7	21	7	6	0.333	1.286	No
8353	Sensitive	g_Devosiaceae_Unclassified	11	10	7	16	5	5	0.312	1.278	No
8353	Sensitive	g_Pseudoduganella	15	12	7	19	6	5	0.316	1.225	No
8353	Sensitive	g_Bacteriovorax	2	2	2	3	1	1	0.333	1.056	No
8353	Sensitive	g_Microscillaceae_Unclassified	17	14	7	21	10	4	0.476	0.937	No
8353	Sensitive	g_Comamonadaceae_Unclassified	22	17	7	24	13	3	0.542	0.75	No
8362	Tolerant	g_Bradyrhizobium	1	15	10	15	1	14	0.067	2.45	Yes
8362	Tolerant	g_Streptomyces	2	10	10	12	0	10	0	2.25	Yes
8362	Tolerant	g_Rhodocyclaceae_Unclassified	7	16	10	17	4	11	0.235	1.87	Yes
8362	Tolerant	g_Massilia	6	7	6	12	1	6	0.083	1.667	Yes
8362	Tolerant	g_Micromonosporaceae_Unclassified	1	4	4	4	1	3	0.25	1.625	Yes
8362	Tolerant	g_Polyangiaceae_Unclassified	1	4	4	4	1	3	0.25	1.625	Yes
8362	Tolerant	g_Undibacterium	1	4	4	4	1	3	0.25	1.625	Yes
8362	Tolerant	g_Duganella	5	9	9	11	3	6	0.273	1.523	Yes
8362	Tolerant	g_Fluviicola	6	11	9	13	4	7	0.308	1.522	Yes
8362	Tolerant	g_Allorhizobium-Neorhizobium-Pararhizobium-Rhizobium	12	15	10	21	6	9	0.286	1.518	Yes
8362	Tolerant	g_Burkholderiales__Unclassified	7	9	9	12	3	6	0.25	1.5	No
8362	Tolerant	g_Pelomonas	8	15	10	16	7	8	0.438	1.396	No
8362	Tolerant	g_Pseudoduganella	14	19	10	22	9	9	0.409	1.375	No
8362	Tolerant	g_Asticcacaulis	6	2	2	8	0	2	0	1.333	No
8362	Tolerant	g_Rhizobiaceae_Unclassified	11	14	10	17	7	7	0.412	1.292	No
8362	Tolerant	g_Xanthobacteraceae_Unclassified	8	2	2	10	0	2	0	1.283	No
8362	Tolerant	g_Pseudomonas	10	9	9	14	4	5	0.286	1.28	No
8362	Tolerant	g_Ohtaekwangia	10	10	10	15	5	5	0.333	1.208	No
8362	Tolerant	g_Oxalobacteraceae_Unclassified	14	20	10	21	11	8	0.524	1.19	No
8362	Tolerant	g_Mesorhizobium	8	3	3	10	1	2	0.1	1.183	No
8362	Tolerant	g_Haliangium	5	4	4	7	2	2	0.286	1.083	No
8362	Tolerant	g_Moraxellaceae_uncultured	8	4	4	10	2	2	0.2	1.083	No
8362	Tolerant	g_Devosiaceae_Unclassified	10	5	4	12	3	2	0.25	1	No
8362	Tolerant	g_Roseiflexaceae_uncultured	8	1	1	8	1	0	0.125	0.875	No
8362	Tolerant	g_Microscillaceae_Unclassified	18	12	10	20	9	3	0.45	0.825	No
8362	Tolerant	g_Niastella	21	14	9	24	11	3	0.458	0.792	No
8362	Tolerant	g_Comamonadaceae_Unclassified	22	24	10	26	18	5	0.692	0.708	No
8369	Tolerant	g_Ferruginibacter	5	9	9	12	2	7	0.167	1.854	Yes
8369	Tolerant	g_Burkholderiales__Unclassified	1	2	2	3	0	2	0	1.792	Yes
8369	Tolerant	g_Rhizobiaceae_Unclassified	10	13	9	16	5	7	0.312	1.562	Yes
8369	Tolerant	g_Asticcacaulis	3	4	4	6	1	3	0.167	1.521	Yes
8369	Tolerant	g_Oxalobacteraceae_Unclassified	11	16	9	19	8	8	0.421	1.5	No
8369	Tolerant	g_Pseudoduganella	10	9	4	15	4	5	0.267	1.379	No
8369	Tolerant	g_Allorhizobium-Neorhizobium-Pararhizobium-Rhizobium	5	10	9	10	5	5	0.5	1.312	No
8369	Tolerant	g_Niastella	12	14	9	17	8	6	0.471	1.257	No
8369	Tolerant	g_Ohtaekwangia	7	3	2	9	1	2	0.111	1.236	No
8369	Tolerant	g_Bradyrhizobium	8	1	1	9	0	1	0	1.174	No
8369	Tolerant	g_Xanthobacteraceae_Unclassified	5	9	9	9	5	4	0.556	1.139	No
8369	Tolerant	g_Duganella	3	4	4	5	2	2	0.4	1.125	No
8369	Tolerant	g_Pelomonas	10	7	5	13	4	3	0.308	1.111	No
8369	Tolerant	g_env.OPS_17	5	2	2	6	1	1	0.167	1.062	No
8369	Tolerant	g_Massilia	7	8	5	10	5	3	0.5	0.988	No
8369	Tolerant	g_Rhodocyclaceae_Unclassified	10	12	9	14	8	4	0.571	0.964	No
8369	Tolerant	g_Comamonadaceae_uncultured	5	3	3	6	2	1	0.333	0.896	No
8369	Tolerant	g_Haliangium	5	3	3	6	2	1	0.333	0.896	No
8369	Tolerant	g_Pseudomonas	9	10	9	12	7	3	0.583	0.854	No
8369	Tolerant	g_Devosiaceae_Unclassified	10	2	2	10	2	0	0.2	0.8	No
8369	Tolerant	g_Microscillaceae_Unclassified	16	14	9	17	11	2	0.647	0.596	No
8369	Tolerant	g_Flavobacterium	4	2	2	4	2	0	0.5	0.5	No
8369	Tolerant	g_Comamonadaceae_Unclassified	24	15	9	23	14	0	0.609	0.391	No
8389	Sensitive	g_Comamonadaceae_uncultured	1	5	5	6	0	5	0	2.019	Yes
8389	Sensitive	g_Roseiflexaceae_uncultured	1	4	4	5	0	4	0	1.948	Yes
8389	Sensitive	g_Streptomyces	5	9	9	13	1	8	0.077	1.835	Yes
8389	Sensitive	g_Duganella	8	9	9	16	1	8	0.062	1.734	Yes
8389	Sensitive	g_Xanthobacteraceae_Unclassified	8	4	4	12	0	4	0	1.481	No
8389	Sensitive	g_Pelomonas	12	10	7	19	3	7	0.158	1.47	No
8389	Sensitive	g_env.OPS_17	7	5	5	11	1	4	0.091	1.421	No
8389	Sensitive	g_Asticcacaulis	10	9	9	16	3	6	0.188	1.41	No
8389	Sensitive	g_Burkholderiales__Unclassified	8	12	9	15	5	7	0.333	1.393	No
8389	Sensitive	g_Pseudoduganella	10	13	9	16	6	7	0.375	1.322	No
8389	Sensitive	g_Lysobacter	8	4	4	11	1	3	0.091	1.293	No
8389	Sensitive	g_Piscinibacter	8	5	5	11	2	3	0.182	1.202	No
8389	Sensitive	g_Rhodocyclaceae_Unclassified	16	8	5	20	4	4	0.2	1.148	No
8389	Sensitive	g_Rhizobiaceae_Unclassified	15	14	9	21	8	6	0.381	1.127	No
8389	Sensitive	g_Ohtaekwangia	15	1	1	16	0	1	0	1.1	No
8389	Sensitive	g_Bacteriovorax	5	4	4	7	2	2	0.286	1.074	No
8389	Sensitive	g_Bradyrhizobium	11	4	4	13	2	2	0.154	1.074	No
8389	Sensitive	g_Chryseolinea	10	4	4	12	2	2	0.167	1.074	No
8389	Sensitive	g_Massilia	15	6	5	17	4	2	0.235	0.956	No
8389	Sensitive	g_Devosiaceae_Unclassified	11	12	9	15	8	4	0.533	0.881	No
8389	Sensitive	g_Oxalobacteraceae_Unclassified	18	16	9	22	12	4	0.545	0.785	No
8389	Sensitive	g_Microscillaceae_Unclassified	19	8	5	19	6	1	0.316	0.774	No
8389	Sensitive	g_Pseudomonas	4	1	1	4	1	0	0.25	0.75	No
8389	Sensitive	g_Allorhizobium-Neorhizobium-Pararhizobium-Rhizobium	18	14	9	21	11	3	0.524	0.73	No
8389	Sensitive	g_Niastella	24	7	7	23	7	0	0.304	0.696	No
8389	Sensitive	g_Comamonadaceae_Unclassified	23	27	9	27	21	5	0.778	0.593	No
8389	Sensitive	g_Fluviicola	8	7	7	9	6	1	0.667	0.481	No
Bulk soil	--	g_Methyloligellaceae_Unclassified	3	8	8	11	0	8	0	1.963	No
Bulk soil	--	g_Acidothermus	3	9	9	11	1	8	0.091	1.872	No
Bulk soil	--	g_Bacillaceae_Unclassified	3	9	9	11	1	8	0.091	1.872	No
Bulk soil	--	g_p_Alphaproteobacteria_c____uncultured	3	8	8	10	1	7	0.1	1.806	No
Bulk soil	--	g_Methyloligellaceae_uncultured	4	8	8	11	1	7	0.091	1.751	No
Bulk soil	--	g_Nitrospira	6	8	8	13	1	7	0.077	1.667	No
Bulk soil	--	g_Bacillales__Unclassified	13	16	8	23	4	11	0.174	1.628	No
Bulk soil	--	g_Burkholderiales__Unclassified	3	8	8	9	2	6	0.222	1.621	No
Bulk soil	--	g_Micrococcaceae_Unclassified	3	8	8	9	2	6	0.222	1.621	No
Bulk soil	--	g_KD4-96	2	5	5	6	1	4	0.167	1.618	No
Bulk soil	--	g_Vicinamibacteraceae	1	4	4	4	1	3	0.25	1.588	No
Bulk soil	--	g_Nocardioidaceae_Unclassified	4	8	8	10	2	6	0.2	1.576	No
Bulk soil	--	g_Candidatus_Udaeobacter	7	8	8	13	2	6	0.154	1.484	No
Bulk soil	--	g_Kribbella	7	4	4	11	0	4	0	1.481	No
Bulk soil	--	g_Kallotenue	3	4	4	6	1	3	0.167	1.422	No
Bulk soil	--	g_Entotheonellaceae	9	9	9	15	3	6	0.2	1.376	No
Bulk soil	--	g_Gaiellales__uncultured	12	9	9	18	3	6	0.167	1.343	No
Bulk soil	--	g_Gaiellales__Unclassified	10	12	9	17	5	7	0.294	1.324	No
Bulk soil	--	g_Bradyrhizobium	7	8	8	12	3	5	0.25	1.314	No
Bulk soil	--	g_Pseudoduganella	6	4	4	9	1	3	0.111	1.31	No
Bulk soil	--	g_Streptomyces	9	8	8	14	3	5	0.214	1.29	No
Bulk soil	--	g_JG30-KF-CM45	12	15	9	20	7	8	0.35	1.285	No
Bulk soil	--	g_Elsterales__Unclassified	9	4	4	12	1	3	0.083	1.255	No
Bulk soil	--	g_67-14	15	17	9	22	8	8	0.364	1.235	No
Bulk soil	--	g_Solirubrobacter	6	5	5	9	2	3	0.222	1.199	No
Bulk soil	--	g_Pseudonocardia	11	12	9	17	6	6	0.353	1.176	No
Bulk soil	--	g_Gemmatimonadaceae_uncultured	6	2	2	6	1	1	0.167	1.029	No
Bulk soil	--	g_Ilumatobacter	7	2	2	8	1	1	0.125	1.029	No
Bulk soil	--	g_Solirubrobacteraceae_Unclassified	3	2	2	4	1	1	0.25	1.029	No
Bulk soil	--	g_Xanthobacteraceae_uncultured	17	15	8	21	9	5	0.429	0.957	No
Bulk soil	--	g_Rokubacteriales	7	3	2	8	2	1	0.25	0.904	No
Bulk soil	--	g_Bacillus	27	34	9	35	24	9	0.686	0.836	No
Bulk soil	--	g_Xanthobacteraceae_Unclassified	21	10	7	22	7	2	0.318	0.832	No
Bulk soil	--	g_Lysinibacillus	9	4	4	10	3	1	0.3	0.829	No
Bulk soil	--	g_Pedomicrobium	9	4	4	10	3	1	0.3	0.829	No
Bulk soil	--	g_Rubrobacter	29	32	9	34	25	6	0.735	0.618	No

## Sheet: Supplementary Table S8
Supplementary Table S8: Alignment of microbiome sequenced ASVs to high-throught isolated strains
ASVID	seq	Isolates	similarity(%)	Kingdom	Phylum	Class	Order	Family	Genus	Species
ASV175	GTGAGGAATATTGGTCAATGGGCGCAAGCCTGAACCAGCCATGCCGCGTGCAGGATGACGGTCCTATGGATTGTAAACTGCTTTTGTACAGGAAGAAACACTCCCTCGTGAGGGAGCTTGACGGTACTGTAAGAATAAGGATCGGCTAACTCCGTGCCAGCAGCCGCGGTAATACGGAGGATCCAAGCGTTATCCGGAATCATTGGGTTTAAAGGGTCCGTAGGCGGTTTTATAAGTCAGTGGTGAAATCTGGTCGCTCAACGATCAAACGGCCATTGATACTGTAGAACTTGAATTATTGGGAAGTAACTAGAATATGTAGTGTAGCGGTGAAATGCTTAGAGATTACATGGAATACCAATTGCGAAGGCAGGTTACTACCAATACATTGACGCTGAT…	Flavobacterium sp. 10G6	96.009	Bacteria	Bacteroidota	Flavobacteriales	Flavobacteriales	Flavobacteriaceae	Flavobacterium	Unclassified
ASV24	GTGGGGAATATTGGACAATGGGCGCAAGCCTGATCCAGCCATGCCGCGTGAGTGATGAAGGCCCTAGGGTTGTAAAGCTCTTTCACCGGTGAAGATAATGACGGTAACCGGAGAAGAAGCCCCGGCTAACTTCGTGCCAGCAGCCGCGGTAATACGAAGGGGGCTAGCGTTGTTCGGAATTACTGGGCGTAAAGCGCACGTAGGCGGACATTTAAGTCAGGGGTGAAATCCCAGAGCTCAACTCTGGAACTGCCTTTGATACTGGGTGTCTAGAGTATGGAAGAGGTGAGTGGAATTCCGAGTGTAGAGGTGAAATTCGTAGATATTCGGAGGAACACCAGTGGCGAAGGCGGCTCACTGGTCCATTACTGACGCTGAGGTGCGAAAGCGTGGGGAGCA…	Ensifer sp. 10D7	100	Bacteria	Alphaproteobacteria	Alphaproteobacteria	Rhizobiales	Rhizobiaceae	Rhizobium	Unclassified
ASV3	GTGGGGAATTTTGGACAATGGGGGCAACCCTGATCCAGCAATGCCGCGTGAGTGAAGAAGGCCTTCGGGTTGTAAAGCTCTTTTGTCAGGGAAGAAAAGGTCGTGGCTAATATCCACGACTGCTGACGGTACCTGAAGAATAAGCACCGGCTAACTACGTGCCAGCAGCCGCGGTAATACGTAGGGTGCAAGCGTTAATCGGAATTACTGGGCGTAAAGCGTGCGCAGGCGGTTTCGTAAGTCTGTCGTGAAATCCCCGGGCTTAACCTGGGAATGGCGATGGAGACTGCGAGGCTAGAGTTTGGCAGAGGGGGGTAGAATTCCACGTGTAGCAGTGAAATGCGTAGAGATGTGGAGGAACACCGATGGCGAAGGCAGCCCCCTGGGTCAAAACTGACG…	Pseudoduganella sp. 1H4	100	Bacteria	Gammaproteobacteria	Gammaproteobacteria	Burkholderiales	Oxalobacteraceae	Massilia	Unclassified
ASV62	GTGGGGAATTTTGGACAATGGGCGCAAGCCTGATCCAGCAATGCCGCGTGAGTGAAGAAGGCCTTCGGGTTGTAAAGCTCTTTTGTCAGGGAAGAAACGGTGGGAGCTAATATCTCCCGCTAATGACGGTACCTGAAGAATAAGCACCGGCTAACTACGTGCCAGCAGCCGCGGTAATACGTAGGGTGCAAGCGTTAATCGGAATTACTGGGCGTAAAGCGTGCGCAGGCGGTTTTGTAAGTCTGTCGTGAAATCCCCGGGCTTAACCTGGGAATTGCGATGGAGACTGCAAGGCTAGAATCTGGCAGAGGGGGGTAGAATTCCACGTGTAGCAGTGAAATGCGTAGAGATGTGGAGGAACACCGATGGCGAAGGCAGCCCCCTGGGTCAAGATTGACG…	Massilia sp. 22G3	96.977	Bacteria	Gammaproteobacteria	Gammaproteobacteria	Burkholderiales	Oxalobacteraceae	Massilia	Unclassified
ASV66	GTGGGGAATATTGGACAATGGGCGCAAGCCTGATCCAGCCATGCCGCGTGAGTGATGAAGGCCCTAGGGTTGTAAAGCTCTTTCACCGGTGAAGATAATGACGGTAACCGGAGAAGAAGCCCCGGCTAACTTCGTGCCAGCAGCCGCGGTAATACGAAGGGGGCTAGCGTTGTTCGGAATTACTGGGCGTAAAGCGCACGTAGGCGGACATTTAAGTCAGGGGTGAAATCCCGGGGCTCAACCCCGGAACTGCCTTTGATACTGGGTGTCTAGAGTATGGAAGAGGTGAGTGGAATTCCGAGTGTAGAGGTGAAATTCGTAGATATTCGGAGGAACACCAGTGGCGAAGGCGGCTCACTGGTCCATTACTGACGCTGAGGTGCGAAAGCGTGGGGAGCA…	Ensifer sp. 10C12	100	Bacteria	Alphaproteobacteria	Alphaproteobacteria	Rhizobiales	Rhizobiaceae	Ensifer	Unclassified
ASV7	GTGGGGAATTTTGGACAATGGGGGCAACCCTGATCCAGCAATGCCGCGTGAGTGAAGAAGGCCTTCGGGTTGTAAAGCTCTTTTGTCAGGGAAGAAAAGGCTGTGGCTAATATCCACAGCTGCTGACGGTACCTGAAGAATAAGCACCGGCTAACTACGTGCCAGCAGCCGCGGTAATACGTAGGGTGCAAGCGTTAATCGGAATTACTGGGCGTAAAGCGTGCGCAGGCGGTTTCGTAAGTCTGTCGTGAAATCCCCGGGCTTAACCTGGGAATGGCGATGGAGACTGCGAGGCTAGAGTTTGGCAGAGGGGGGTAGAATTCCACGTGTAGCAGTGAAATGCGTAGAGATGTGGAGGAACACCGATGGCGAAGGCAGCCCCCTGGGTCAAAACTGACG…	Pseudoduganella sp. 9C5	100	Bacteria	Gammaproteobacteria	Gammaproteobacteria	Burkholderiales	Oxalobacteraceae	Pseudoduganella	Pseudoduganella_violaceinigra
ASV74	GTGGGGAATTTTGGACAATGGGCGCAAGCCTGATCCAGCAATGCCGCGTGCAGGACGAAGGCCTTCGGGTTGTAAACTGCTTTTGTACGGAACGAAACGGCTCTCTCTAATACAGGGGGCTAATGACGGTACCGTAAGAATAAGCACCGGCTAACTACGTGCCAGCAGCCGCGGTAATACGTAGGGTGCGAGCGTTAATCGGAATTACTGGGCGTAAAGCGTGCGCAGGCGGTCTTGTAAGACAGATGTGAAATCCCCGGGCTCAACCTGGGACCTGCATTTGTGACTGCAAGGCTAGAGTACGGCAGAGGGGGATGGAATTCCGCGTGTAGCAGTGAAATGCGTAGATATGCGGAGGAACACCGATGGCGAAGGCAATCCCCTGGGCCTGTACTGACG…	Rhodoferax sp. 4D10	96.977	Bacteria	Gammaproteobacteria	Gammaproteobacteria	Burkholderiales	Comamonadaceae	Rhodoferax	Unclassified
ASV75	GTGGGGAATTTTGGACAATGGACGCAAGTCTGATCCAGCCATGCCGCGTGCGGGAAGAAGGCCTTCGGGTTGTAAACCGCTTTTGTCAGGGAAGAAACGCTCTGGGTTAATACCCTGGGGTAATGACGGTACCTGAAGAATAAGCACCGGCTAACTACGTGCCAGCAGCCGCGGTAATACGTAGGGTGCAAGCGTTAATCGGAATTACTGGGCGTAAAGCGTGCGCAGGCGGTTATGCAAGACAGAGGTGAAATCCCCGGGCTCAACCTGGGAACTGCCTTTGTGACTGCATAGCTAGAGTACGGTAGAGGGGGATGGAATTCCGCGTGTAGCAGTGAAATGCGTAGATATGCGGAGGAACACCGATGGCGAAGGCAATCCCCTGGACCTGTACTGACG…	Roseateles sp. 2A9	98.148	Bacteria	Gammaproteobacteria	Gammaproteobacteria	Burkholderiales	Comamonadaceae	Roseateles	Unclassified
ASV88	GTGGGGAATCTTGCGCAATGGGCGAAAGCCTGACGCAGCCATGCCGCGTGAATGATGAAGGTCTTAGGATTGTAAAATTCTTTCACCGGGGACGATAATGACGGTACCCGGAGAAGAAGCCCCGGCTAACTTCGTGCCAGCAGCCGCGGTAATACGAAGGGGGCTAGCGTTGCTCGGAATTACTGGGCGTAAAGGGAGCGTAGGCGGACTGTTAAGTTAGAGGTGAAAGCCCAGGGCTCAACCTTGGAATTGCCTTTGATACTGGCAGTCTTGAGTACGGAAGAGGTATGTGGAACTCCGAGTGTAGAGGTGAAATTCGTAGATATTCGGAAGAACACCAGTGGCGAAGGCGACATACTGGTCCGTTACTGACGCTGAGGCTCGAAAGCGTGGGGAGCA…	Caulobacter sp. 25H3	99.506	Bacteria	Alphaproteobacteria	Alphaproteobacteria	Caulobacterales	Caulobacteraceae	Caulobacter	Unclassified
ASV22	GTGGGGAATCTTGCGCAATGGGCGAAAGCCTGACGCAGCCATGCCGCGTGAATGATGAAGGTCTTAGGATTGTAAAATTCTTTTAGCAGGGACGATAATGACGGTACCTGCAGAAAAAGCCCCGGCTAACTTCGTGCCAGCAGCCGCGGTAATACGAAGGGGGCTAGCGTTGCTCGGAATTACTGGGCGTAAAGGGAGCGTAGGCGGGTTATCAAGTTGGAGGTGAAAGCCCAGGGCTCAACCTTGGAATTGCCTTCAAAACTGATAACCTAGAGGATGATAGAGGTAAGTGGAACTCCGAGTGTAGAGGTGAAATTCGTAGATATTCGGAAGAACACCAGTGGCGAAGGCGACTTACTGGATCATTACTGACGCTGAGGCTCGAAAGCGTGGGGAGCA…	Asticcacaulis sp. 9G4	100	Bacteria	Alphaproteobacteria	Alphaproteobacteria	Caulobacterales	Caulobacteraceae	Asticcacaulis	Asticcacaulis_biprosthecum
ASV143	GTGGGGAATATTGGACAATGGGCGCAAGCCTGATCCAGCCATGCCGCGTGTGTGAAGAAGGCCTTCGGGTTGTAAAGCACTTTTGTCCGGAAAGAAAAGCATTCGGTTAATAACCGGGTGTCATGACGGTACCGGAAGAATAAGCACCGGCTAACTTCGTGCCAGCAGCCGCGGTAATACGAAGGGTGCAAGCGTTACTCGGAATTACTGGGCGTAAAGCGTGCGTAGGTGGTTCGTTAAGTCTGATGTGAAAGCCCTGGGCTCAACCTGGGAATGGCATTGGATACTGGCGACCTAGAGTGCGGTAGAGGGGTGTGGAATTCCCGGTGTAGCAGTGAAATGCGTAGATATCGGGAGGAACATCTGTGGCGAAGGCGACACCCTGGACCAGCACTGACA…	Lysobacter sp. 12E10	100	Bacteria	Gammaproteobacteria	Gammaproteobacteria	Xanthomonadales	Xanthomonadaceae	Lysobacter	Unclassified

## Sheet: Supplementary Table S9
Supplementary Table S9: Differential expression of genes with and without Massilia sp. 22G3 inoculation under both 1/2 MS plates (RM) and PEG-treated plates (RP)
ID	baseMean	log2FoldChange	pvalue	padj	level	compare
AT4G07820	10.751	2.195	3.936e-36	7.725e-32	RM_22G3 UP	RM_bf_vs_RM_22G3
AT4G14630	10.638	1.687	1.344e-33	1.319e-29	RM_22G3 UP	RM_bf_vs_RM_22G3
AT2G30750	10.67	1.716	8.848e-31	5.788e-27	RM_22G3 UP	RM_bf_vs_RM_22G3
AT3G01420	14.542	-1.161	2.774e-26	1.361e-22	RM_bf UP	RM_bf_vs_RM_22G3
AT2G41380	10.708	-1.471	1.855e-25	7.282e-22	RM_bf UP	RM_bf_vs_RM_22G3
AT2G15490	11.721	-1.16	1.646e-23	4.614e-20	RM_bf UP	RM_bf_vs_RM_22G3
AT1G02850	10.861	-1.294	3.253e-23	7.98e-20	RM_bf UP	RM_bf_vs_RM_22G3
AT5G63160	10.782	1.443	1.092e-22	2.143e-19	RM_22G3 UP	RM_bf_vs_RM_22G3
AT4G36670	10.523	1.6	3.108e-22	5.545e-19	RM_22G3 UP	RM_bf_vs_RM_22G3
AT1G13260	10.747	1.182	4.979e-22	8.142e-19	RM_22G3 UP	RM_bf_vs_RM_22G3
AT5G48010	12.526	-1.035	2.482e-19	3.247e-16	RM_bf UP	RM_bf_vs_RM_22G3
AT3G22142	9.626	4.625	2.754e-17	3.179e-14	RM_22G3 UP	RM_bf_vs_RM_22G3
AT2G34180	10.541	1.389	3.689e-17	4.022e-14	RM_22G3 UP	RM_bf_vs_RM_22G3
AT4G33070	10.371	-1.413	8.15e-17	8.418e-14	RM_bf UP	RM_bf_vs_RM_22G3
AT1G26250	12.34	1.887	1.876e-16	1.674e-13	RM_22G3 UP	RM_bf_vs_RM_22G3
AT1G05680	10.364	-1.26	4.241e-16	3.619e-13	RM_bf UP	RM_bf_vs_RM_22G3
AT2G22122	10.576	1.662	2.79e-15	2.028e-12	RM_22G3 UP	RM_bf_vs_RM_22G3
AT1G26255	10.231	1.877	1.133e-14	7.67e-12	RM_22G3 UP	RM_bf_vs_RM_22G3
AT3G49580	9.827	-1.919	4.557e-13	2.354e-10	RM_bf UP	RM_bf_vs_RM_22G3
AT3G03670	9.579	3.073	1.16e-12	5.553e-10	RM_22G3 UP	RM_bf_vs_RM_22G3
AT5G33355	9.545	3.624	1.258e-12	5.877e-10	RM_22G3 UP	RM_bf_vs_RM_22G3
AT2G45360	9.839	1.889	2.348e-12	1.024e-09	RM_22G3 UP	RM_bf_vs_RM_22G3
AT2G30140	10.263	-1.252	2.517e-12	1.074e-09	RM_bf UP	RM_bf_vs_RM_22G3
AT2G41810	9.447	3.352	7.043e-12	2.764e-09	RM_22G3 UP	RM_bf_vs_RM_22G3
AT5G13370	9.967	-1.299	7.462e-12	2.836e-09	RM_bf UP	RM_bf_vs_RM_22G3
AT4G21250	9.625	2.852	2.096e-11	7.091e-09	RM_22G3 UP	RM_bf_vs_RM_22G3
AT1G53940	10.172	1.717	3.655e-11	1.216e-08	RM_22G3 UP	RM_bf_vs_RM_22G3
AT5G26920	10.156	1.527	5.006e-11	1.611e-08	RM_22G3 UP	RM_bf_vs_RM_22G3
AT5G37450	10.011	1.713	5.343e-11	1.691e-08	RM_22G3 UP	RM_bf_vs_RM_22G3
AT5G36870	10.07	1.606	7.697e-11	2.36e-08	RM_22G3 UP	RM_bf_vs_RM_22G3
AT3G45730	9.891	1.52	1.31e-10	3.726e-08	RM_22G3 UP	RM_bf_vs_RM_22G3
AT2G37770	9.61	-2.153	2.068e-10	5.561e-08	RM_bf UP	RM_bf_vs_RM_22G3
AT1G64940	9.959	-1.493	4.543e-10	1.103e-07	RM_bf UP	RM_bf_vs_RM_22G3
AT1G25054	9.66	11.113	5.186e-10	1.241e-07	RM_22G3 UP	RM_bf_vs_RM_22G3
AT3G02850	10.785	1.18	6.806e-10	1.553e-07	RM_22G3 UP	RM_bf_vs_RM_22G3
AT5G65690	10.847	1.005	1.082e-09	2.386e-07	RM_22G3 UP	RM_bf_vs_RM_22G3
AT1G05927	9.428	-9.356	1.1e-09	2.399e-07	RM_bf UP	RM_bf_vs_RM_22G3
AT1G08430	10.044	-1.55	4.185e-09	8.051e-07	RM_bf UP	RM_bf_vs_RM_22G3
AT5G16980	9.611	-1.89	4.424e-09	8.263e-07	RM_bf UP	RM_bf_vs_RM_22G3
AT1G26240	10.137	2.763	4.539e-09	8.324e-07	RM_22G3 UP	RM_bf_vs_RM_22G3
AT1G26380	9.858	1.379	6.095e-09	1.078e-06	RM_22G3 UP	RM_bf_vs_RM_22G3
AT1G02920	11.06	1.481	9.325e-09	1.62e-06	RM_22G3 UP	RM_bf_vs_RM_22G3
AT1G76590	10.359	1.134	1.815e-08	2.993e-06	RM_22G3 UP	RM_bf_vs_RM_22G3
AT2G19060	10.467	1.059	1.951e-08	3.19e-06	RM_22G3 UP	RM_bf_vs_RM_22G3
AT5G22300	9.708	-1.562	2.877e-08	4.554e-06	RM_bf UP	RM_bf_vs_RM_22G3
AT3G47420	10.13	-1.024	5.315e-08	7.902e-06	RM_bf UP	RM_bf_vs_RM_22G3
AT5G38910	9.713	2.022	5.373e-08	7.928e-06	RM_22G3 UP	RM_bf_vs_RM_22G3
AT5G65980	10.349	1.077	6.505e-08	9.527e-06	RM_22G3 UP	RM_bf_vs_RM_22G3
AT3G23880	9.659	2.038	1.672e-07	2.173e-05	RM_22G3 UP	RM_bf_vs_RM_22G3
AT1G70830	9.89	7.338	4.78e-07	5.485e-05	RM_22G3 UP	RM_bf_vs_RM_22G3
AT5G56100	9.953	1.266	5.87e-07	6.583e-05	RM_22G3 UP	RM_bf_vs_RM_22G3
AT1G19250	9.566	2.31	6.238e-07	6.916e-05	RM_22G3 UP	RM_bf_vs_RM_22G3
AT3G60270	9.431	2.653	6.688e-07	7.333e-05	RM_22G3 UP	RM_bf_vs_RM_22G3
AT2G42250	10.306	-1.239	9.076e-07	9.277e-05	RM_bf UP	RM_bf_vs_RM_22G3
AT1G15330	9.776	1.405	1.042e-06	0.0001024	RM_22G3 UP	RM_bf_vs_RM_22G3
AT5G39050	10.183	-1.673	1.138e-06	0.0001111	RM_bf UP	RM_bf_vs_RM_22G3
AT4G33720	9.369	5.951	1.896e-06	0.0001764	RM_22G3 UP	RM_bf_vs_RM_22G3
AT3G59930	10.705	1.783	2.05e-06	0.0001854	RM_22G3 UP	RM_bf_vs_RM_22G3
AT5G42600	9.81	-1.772	2.191e-06	0.0001937	RM_bf UP	RM_bf_vs_RM_22G3
AT4G13300	9.664	2.012	2.335e-06	0.0002046	RM_22G3 UP	RM_bf_vs_RM_22G3
AT3G48920	9.997	-1.014	2.992e-06	0.0002576	RM_bf UP	RM_bf_vs_RM_22G3
AT2G32960	9.981	-1.062	3.284e-06	0.0002778	RM_bf UP	RM_bf_vs_RM_22G3
AT5G15290	9.737	1.907	3.888e-06	0.0003206	RM_22G3 UP	RM_bf_vs_RM_22G3
AT5G43370	9.873	1.319	4.65e-06	0.000371	RM_22G3 UP	RM_bf_vs_RM_22G3
AT1G05333	9.37	-21.879	4.83e-06	0.0003822	RM_bf UP	RM_bf_vs_RM_22G3
AT1G33090	9.715	-1.326	4.886e-06	0.0003848	RM_bf UP	RM_bf_vs_RM_22G3
AT1G76410	9.888	1.375	5.147e-06	0.0003992	RM_22G3 UP	RM_bf_vs_RM_22G3
AT3G56980	9.77	-1.31	5.945e-06	0.000454	RM_bf UP	RM_bf_vs_RM_22G3
AT4G39675	10.546	1.742	7.042e-06	0.0005176	RM_22G3 UP	RM_bf_vs_RM_22G3
AT5G56550	9.916	1.109	9.523e-06	0.0006747	RM_22G3 UP	RM_bf_vs_RM_22G3
AT5G44585	10.014	1.085	1.012e-05	0.000707	RM_22G3 UP	RM_bf_vs_RM_22G3
AT1G69230	10.343	1.031	1.482e-05	0.0009827	RM_22G3 UP	RM_bf_vs_RM_22G3
AT5G57560	10.022	1.31	1.577e-05	0.001023	RM_22G3 UP	RM_bf_vs_RM_22G3
AT5G44572	9.624	1.798	1.874e-05	0.001183	RM_22G3 UP	RM_bf_vs_RM_22G3
AT1G52820	10.336	-1.059	2.817e-05	0.001665	RM_bf UP	RM_bf_vs_RM_22G3
AT1G06160	9.847	1.228	3.029e-05	0.001764	RM_22G3 UP	RM_bf_vs_RM_22G3
AT5G13330	9.66	-1.143	3.274e-05	0.001877	RM_bf UP	RM_bf_vs_RM_22G3
AT1G78460	9.84	1.395	3.453e-05	0.001953	RM_22G3 UP	RM_bf_vs_RM_22G3
AT1G19540	9.861	1.272	3.59e-05	0.002018	RM_22G3 UP	RM_bf_vs_RM_22G3
AT1G49100	9.521	2.386	4.108e-05	0.002265	RM_22G3 UP	RM_bf_vs_RM_22G3
AT5G04730	9.468	2.45	5.524e-05	0.002868	RM_22G3 UP	RM_bf_vs_RM_22G3
AT1G04837	9.896	1.332	5.801e-05	0.00298	RM_22G3 UP	RM_bf_vs_RM_22G3
AT1G12900	9.92	1.344	5.838e-05	0.002991	RM_22G3 UP	RM_bf_vs_RM_22G3
AT1G05880	9.507	1.804	7.754e-05	0.003823	RM_22G3 UP	RM_bf_vs_RM_22G3
AT1G06520	9.79	1.033	7.958e-05	0.003888	RM_22G3 UP	RM_bf_vs_RM_22G3
AT1G60110	9.453	2.302	8.028e-05	0.00389	RM_22G3 UP	RM_bf_vs_RM_22G3
AT1G33840	9.633	1.507	9.185e-05	0.004354	RM_22G3 UP	RM_bf_vs_RM_22G3
AT2G22990	9.75	1.667	9.228e-05	0.004364	RM_22G3 UP	RM_bf_vs_RM_22G3
AT5G17860	9.342	-2.668	0.0001015	0.004709	RM_bf UP	RM_bf_vs_RM_22G3
AT2G19900	9.52	-1.468	0.0001118	0.005116	RM_bf UP	RM_bf_vs_RM_22G3
AT3G18773	9.977	1.069	0.0001186	0.005388	RM_22G3 UP	RM_bf_vs_RM_22G3
AT2G24710	9.523	1.727	0.0001243	0.005609	RM_22G3 UP	RM_bf_vs_RM_22G3
AT4G15490	9.646	-1.596	0.0001296	0.005797	RM_bf UP	RM_bf_vs_RM_22G3
AT3G14620	9.876	-1.036	0.0001542	0.006652	RM_bf UP	RM_bf_vs_RM_22G3
AT3G53960	9.945	1.308	0.0001652	0.007003	RM_22G3 UP	RM_bf_vs_RM_22G3
AT4G31540	9.467	9.577	0.0001652	0.007003	RM_22G3 UP	RM_bf_vs_RM_22G3
AT3G52970	9.698	-1.691	0.0001742	0.007304	RM_bf UP	RM_bf_vs_RM_22G3
AT5G59260	9.688	1.376	0.0001882	0.007737	RM_22G3 UP	RM_bf_vs_RM_22G3
AT1G10640	9.931	1.124	0.0001883	0.007737	RM_22G3 UP	RM_bf_vs_RM_22G3
AT3G54890	11.1	1.039	0.0002345	0.009278	RM_22G3 UP	RM_bf_vs_RM_22G3
AT3G51340	10.02	1.01	0.000238	0.00938	RM_22G3 UP	RM_bf_vs_RM_22G3
AT3G53820	9.471	2.094	0.0002646	0.01024	RM_22G3 UP	RM_bf_vs_RM_22G3
AT1G29240	9.693	1.202	0.0002995	0.01126	RM_22G3 UP	RM_bf_vs_RM_22G3
AT2G21330	9.743	1.513	0.0003208	0.01181	RM_22G3 UP	RM_bf_vs_RM_22G3
AT4G01630	9.551	1.541	0.0003302	0.01207	RM_22G3 UP	RM_bf_vs_RM_22G3
AT5G20790	9.563	-1.465	0.000336	0.01223	RM_bf UP	RM_bf_vs_RM_22G3
ATMG00410	9.198	5.778	0.0003572	0.01293	RM_22G3 UP	RM_bf_vs_RM_22G3
AT5G40990	9.356	1.874	0.0003641	0.01309	RM_22G3 UP	RM_bf_vs_RM_22G3
AT4G36030	9.598	10.526	0.0003662	0.01311	RM_22G3 UP	RM_bf_vs_RM_22G3
AT2G42360	9.424	-2.209	0.0003913	0.01385	RM_bf UP	RM_bf_vs_RM_22G3
AT4G26260	9.676	1.274	0.0004381	0.01522	RM_22G3 UP	RM_bf_vs_RM_22G3
AT5G54490	9.718	1.227	0.0004448	0.01537	RM_22G3 UP	RM_bf_vs_RM_22G3
AT2G27550	10.539	1.261	0.0004559	0.01567	RM_22G3 UP	RM_bf_vs_RM_22G3
AT1G02930	10.564	1.531	0.000501	0.01686	RM_22G3 UP	RM_bf_vs_RM_22G3
AT3G46780	9.723	1.551	0.000508	0.01704	RM_22G3 UP	RM_bf_vs_RM_22G3
AT2G02990	9.382	-1.854	0.0005301	0.01757	RM_bf UP	RM_bf_vs_RM_22G3
ATMG00660	9.371	-2.327	0.0005357	0.0177	RM_bf UP	RM_bf_vs_RM_22G3
AT5G13140	9.756	1.144	0.0005687	0.01842	RM_22G3 UP	RM_bf_vs_RM_22G3
AT1G01140	9.576	-1.433	0.0005696	0.01842	RM_bf UP	RM_bf_vs_RM_22G3
AT4G37409	9.715	-1.173	0.0006184	0.01976	RM_bf UP	RM_bf_vs_RM_22G3
AT4G27280	9.78	1.214	0.0006192	0.01976	RM_22G3 UP	RM_bf_vs_RM_22G3
AT2G23680	9.721	-1.03	0.0006711	0.021	RM_bf UP	RM_bf_vs_RM_22G3
AT1G51640	9.478	-9.777	0.0006788	0.02114	RM_bf UP	RM_bf_vs_RM_22G3
AT1G03130	9.853	1.081	0.000709	0.02195	RM_22G3 UP	RM_bf_vs_RM_22G3
AT5G61600	9.75	1.023	0.0008109	0.02456	RM_22G3 UP	RM_bf_vs_RM_22G3
AT5G47450	12.057	1.215	0.0008618	0.02594	RM_22G3 UP	RM_bf_vs_RM_22G3
AT4G39840	9.535	-10.428	0.0009356	0.02757	RM_bf UP	RM_bf_vs_RM_22G3
AT1G29930	12.72	1.287	0.0009606	0.02801	RM_22G3 UP	RM_bf_vs_RM_22G3
AT3G19200	9.713	1	0.001	0.02887	RM_22G3 UP	RM_bf_vs_RM_22G3
AT4G28530	9.664	-1.219	0.001004	0.02889	RM_bf UP	RM_bf_vs_RM_22G3
AT2G01422	9.345	-3.629	0.001005	0.02889	RM_bf UP	RM_bf_vs_RM_22G3
AT1G21210	9.817	1.025	0.001085	0.0305	RM_22G3 UP	RM_bf_vs_RM_22G3
AT4G13310	9.805	1.09	0.001132	0.03159	RM_22G3 UP	RM_bf_vs_RM_22G3
AT5G38940	9.81	1.357	0.001173	0.03246	RM_22G3 UP	RM_bf_vs_RM_22G3
AT3G05400	9.613	-1.013	0.001181	0.03255	RM_bf UP	RM_bf_vs_RM_22G3
AT1G80440	11.346	1.078	0.001184	0.03258	RM_22G3 UP	RM_bf_vs_RM_22G3
AT2G26330	9.591	1.252	0.001196	0.03288	RM_22G3 UP	RM_bf_vs_RM_22G3
AT3G50460	9.635	1.155	0.001221	0.03333	RM_22G3 UP	RM_bf_vs_RM_22G3
AT5G05250	9.728	-1.031	0.001239	0.03364	RM_bf UP	RM_bf_vs_RM_22G3
AT2G07734	9.187	5.44	0.001517	0.03963	RM_22G3 UP	RM_bf_vs_RM_22G3
AT5G25260	9.648	1.157	0.001699	0.04296	RM_22G3 UP	RM_bf_vs_RM_22G3
AT2G15050	9.296	3.514	0.001726	0.04338	RM_22G3 UP	RM_bf_vs_RM_22G3
AT5G61430	9.691	-1.017	0.001769	0.04418	RM_bf UP	RM_bf_vs_RM_22G3
AT2G16380	9.636	1.198	0.001859	0.04623	RM_22G3 UP	RM_bf_vs_RM_22G3
AT1G69480	9.518	-1.287	0.001868	0.04642	RM_bf UP	RM_bf_vs_RM_22G3
AT1G63570	9.289	3.446	0.001909	0.04701	RM_22G3 UP	RM_bf_vs_RM_22G3
AT1G62580	9.477	-1.633	0.001935	0.04752	RM_bf UP	RM_bf_vs_RM_22G3
AT5G64810	9.53	-1.241	0.002057	0.04966	RM_bf UP	RM_bf_vs_RM_22G3
AT1G05250	11.333	1.828	1.794e-77	3.521e-73	RM_22G3 UP	RM_22G3_vs_RP_22G3
AT2G30750	11.839	-2.075	3.065e-50	3.007e-46	RP_22G3 UP	RM_22G3_vs_RP_22G3
AT5G64120	12.98	-1.223	6.657e-44	4.355e-40	RP_22G3 UP	RM_22G3_vs_RP_22G3
AT2G38860	11.659	-1.283	5.508e-40	2.702e-36	RP_22G3 UP	RM_22G3_vs_RP_22G3
AT2G43570	11.283	-1.678	1.079e-38	4.234e-35	RP_22G3 UP	RM_22G3_vs_RP_22G3
AT2G39800	11.869	-1.266	9.359e-36	3.061e-32	RP_22G3 UP	RM_22G3_vs_RP_22G3
AT1G26380	10.628	-2.564	1.507e-33	4.224e-30	RP_22G3 UP	RM_22G3_vs_RP_22G3
AT2G37870	9.875	-3.85	2.056e-33	5.043e-30	RP_22G3 UP	RM_22G3_vs_RP_22G3
AT4G12545	11.294	1.474	2.472e-31	5.391e-28	RM_22G3 UP	RM_22G3_vs_RP_22G3
AT4G26010	11.17	1.201	4.838e-30	9.495e-27	RM_22G3 UP	RM_22G3_vs_RP_22G3
AT4G31970	10.836	-1.781	2.069e-28	3.691e-25	RP_22G3 UP	RM_22G3_vs_RP_22G3
AT4G02270	10.148	1.845	3.122e-27	5.106e-24	RM_22G3 UP	RM_22G3_vs_RP_22G3
AT5G06640	10.369	1.795	5.907e-27	8.918e-24	RM_22G3 UP	RM_22G3_vs_RP_22G3
AT2G43510	10.015	-2.649	3.256e-26	4.565e-23	RP_22G3 UP	RM_22G3_vs_RP_22G3
AT5G02230	10.957	-1.181	5.614e-24	6.886e-21	RP_22G3 UP	RM_22G3_vs_RP_22G3
AT1G26410	10.197	-2.388	4.292e-23	4.955e-20	RP_22G3 UP	RM_22G3_vs_RP_22G3
AT3G09390	12.102	-1.178	1.015e-22	1.107e-19	RP_22G3 UP	RM_22G3_vs_RP_22G3
AT1G21130	10.813	-1.678	3.348e-22	3.458e-19	RP_22G3 UP	RM_22G3_vs_RP_22G3
AT1G02220	10.524	-1.551	1.038e-21	1.018e-18	RP_22G3 UP	RM_22G3_vs_RP_22G3
AT1G66700	9.933	-3.004	1.454e-21	1.359e-18	RP_22G3 UP	RM_22G3_vs_RP_22G3
AT5G45380	11.457	1.111	1.245e-20	1.111e-17	RM_22G3 UP	RM_22G3_vs_RP_22G3
AT4G02280	10.469	-1.21	4.241e-20	3.468e-17	RP_22G3 UP	RM_22G3_vs_RP_22G3
AT2G43000	9.716	-3.413	1.678e-18	1.267e-15	RP_22G3 UP	RM_22G3_vs_RP_22G3
AT4G02520	12.186	-1.139	1.837e-17	1.288e-14	RP_22G3 UP	RM_22G3_vs_RP_22G3
AT5G38900	10.108	-1.761	2.081e-17	1.408e-14	RP_22G3 UP	RM_22G3_vs_RP_22G3
AT4G12550	11.829	1.029	2.813e-17	1.84e-14	RM_22G3 UP	RM_22G3_vs_RP_22G3
AT1G02920	12.356	-2.155	3.001e-17	1.9e-14	RP_22G3 UP	RM_22G3_vs_RP_22G3
AT2G15220	10.795	-1.382	5.342e-17	3.177e-14	RP_22G3 UP	RM_22G3_vs_RP_22G3
AT1G06002	10.672	1.308	6.479e-17	3.532e-14	RM_22G3 UP	RM_22G3_vs_RP_22G3
AT5G40990	9.77	-3.192	1.723e-16	8.452e-14	RP_22G3 UP	RM_22G3_vs_RP_22G3
AT1G15040	11.522	-1.267	2.301e-16	1.101e-13	RP_22G3 UP	RM_22G3_vs_RP_22G3
AT5G24140	9.835	2.565	3.06e-16	1.43e-13	RM_22G3 UP	RM_22G3_vs_RP_22G3
AT1G64110	9.926	-2.315	6.339e-16	2.765e-13	RP_22G3 UP	RM_22G3_vs_RP_22G3
AT3G26830	10.353	-1.602	7.268e-16	3.101e-13	RP_22G3 UP	RM_22G3_vs_RP_22G3
AT1G12010	10.892	1.019	9.719e-16	4.058e-13	RM_22G3 UP	RM_22G3_vs_RP_22G3
AT2G29350	9.799	-2.67	1.532e-14	6.138e-12	RP_22G3 UP	RM_22G3_vs_RP_22G3
AT4G22212	11.094	1.165	1.767e-14	6.934e-12	RM_22G3 UP	RM_22G3_vs_RP_22G3
AT1G05767	10.413	-1.433	5.191e-14	1.819e-11	RP_22G3 UP	RM_22G3_vs_RP_22G3
AT2G41810	9.937	-2.284	6.583e-14	2.267e-11	RP_22G3 UP	RM_22G3_vs_RP_22G3
AT4G19810	10.71	-1.022	1.408e-13	4.683e-11	RP_22G3 UP	RM_22G3_vs_RP_22G3
AT5G35190	10.582	1.131	1.53e-13	5.004e-11	RM_22G3 UP	RM_22G3_vs_RP_22G3
AT5G06630	9.914	1.509	2.188e-13	7.041e-11	RM_22G3 UP	RM_22G3_vs_RP_22G3
AT5G14780	10.527	-1.063	2.526e-13	7.996e-11	RP_22G3 UP	RM_22G3_vs_RP_22G3
AT5G38940	9.673	3.326	2.573e-13	8.017e-11	RM_22G3 UP	RM_22G3_vs_RP_22G3
AT2G29340	10.24	-1.52	2.664e-13	8.17e-11	RP_22G3 UP	RM_22G3_vs_RP_22G3
AT5G13330	9.762	-1.932	4.529e-13	1.347e-10	RP_22G3 UP	RM_22G3_vs_RP_22G3
AT4G33050	10.341	-1.206	5.813e-13	1.703e-10	RP_22G3 UP	RM_22G3_vs_RP_22G3
AT2G18690	10.433	-1.288	9.571e-13	2.722e-10	RP_22G3 UP	RM_22G3_vs_RP_22G3
AT2G02930	9.697	-3.031	1.462e-12	4.1e-10	RP_22G3 UP	RM_22G3_vs_RP_22G3
AT5G13370	9.969	-1.314	3.034e-12	8.271e-10	RP_22G3 UP	RM_22G3_vs_RP_22G3
AT1G74590	10.205	-1.457	6.25e-12	1.635e-09	RP_22G3 UP	RM_22G3_vs_RP_22G3
AT3G46400	9.646	2.929	7.574e-12	1.93e-09	RM_22G3 UP	RM_22G3_vs_RP_22G3
AT2G39400	10.004	-1.738	1.067e-11	2.65e-09	RP_22G3 UP	RM_22G3_vs_RP_22G3
AT1G26420	9.925	-1.871	1.569e-11	3.802e-09	RP_22G3 UP	RM_22G3_vs_RP_22G3
AT2G26560	10.451	-1.594	1.993e-11	4.713e-09	RP_22G3 UP	RM_22G3_vs_RP_22G3
AT4G13390	9.851	1.686	3.086e-11	7.125e-09	RM_22G3 UP	RM_22G3_vs_RP_22G3
AT1G17300	9.871	1.743	4.861e-11	1.109e-08	RM_22G3 UP	RM_22G3_vs_RP_22G3
AT2G30770	9.473	-5.985	8.948e-11	1.951e-08	RP_22G3 UP	RM_22G3_vs_RP_22G3
AT4G35770	10.546	-1.122	1.113e-10	2.4e-08	RP_22G3 UP	RM_22G3_vs_RP_22G3
AT2G22122	10.639	1.338	1.22e-10	2.602e-08	RM_22G3 UP	RM_22G3_vs_RP_22G3
AT1G71140	9.537	-2.585	1.689e-10	3.565e-08	RP_22G3 UP	RM_22G3_vs_RP_22G3
AT1G54890	10.283	1.208	2.237e-10	4.574e-08	RM_22G3 UP	RM_22G3_vs_RP_22G3
AT3G18450	9.516	3.268	3.302e-10	6.68e-08	RM_22G3 UP	RM_22G3_vs_RP_22G3
AT2G45180	10.126	1.411	4.521e-10	8.698e-08	RM_22G3 UP	RM_22G3_vs_RP_22G3
AT5G63350	9.518	-3.282	6.785e-10	1.264e-07	RP_22G3 UP	RM_22G3_vs_RP_22G3
AT2G19900	9.603	-2.267	7.947e-10	1.458e-07	RP_22G3 UP	RM_22G3_vs_RP_22G3
AT3G22142	9.71	2.7	1.279e-09	2.324e-07	RM_22G3 UP	RM_22G3_vs_RP_22G3
AT5G39580	10.215	-1.348	1.63e-09	2.91e-07	RP_22G3 UP	RM_22G3_vs_RP_22G3
AT5G02020	10.205	-1.176	1.631e-09	2.91e-07	RP_22G3 UP	RM_22G3_vs_RP_22G3
AT5G13910	10.025	-1.336	1.825e-09	3.198e-07	RP_22G3 UP	RM_22G3_vs_RP_22G3
AT1G61810	9.946	-1.497	2.009e-09	3.49e-07	RP_22G3 UP	RM_22G3_vs_RP_22G3
AT1G67980	9.721	-2.326	4.144e-09	6.892e-07	RP_22G3 UP	RM_22G3_vs_RP_22G3
AT1G13520	10.14	-1.317	5.358e-09	8.62e-07	RP_22G3 UP	RM_22G3_vs_RP_22G3
AT3G04070	10.239	-1.018	6.76e-09	1.079e-06	RP_22G3 UP	RM_22G3_vs_RP_22G3
AT4G08300	10.645	1.006	7.377e-09	1.158e-06	RM_22G3 UP	RM_22G3_vs_RP_22G3
AT5G25110	10.054	-1.285	1.864e-08	2.689e-06	RP_22G3 UP	RM_22G3_vs_RP_22G3
AT3G23730	10.342	1.07	1.951e-08	2.775e-06	RM_22G3 UP	RM_22G3_vs_RP_22G3
AT1G02930	11.802	-2.446	2.134e-08	3.005e-06	RP_22G3 UP	RM_22G3_vs_RP_22G3
AT1G49100	9.481	3.48	2.978e-08	4.087e-06	RM_22G3 UP	RM_22G3_vs_RP_22G3
AT1G21120	10.502	-2.508	4.438e-08	5.884e-06	RP_22G3 UP	RM_22G3_vs_RP_22G3
AT5G24160	9.999	-1.296	4.802e-08	6.283e-06	RP_22G3 UP	RM_22G3_vs_RP_22G3
AT1G18570	9.886	-1.569	6.149e-08	7.785e-06	RP_22G3 UP	RM_22G3_vs_RP_22G3
AT5G57220	10.791	-2.32	1.028e-07	1.237e-05	RP_22G3 UP	RM_22G3_vs_RP_22G3
AT5G42830	10.335	-1.104	1.779e-07	2.042e-05	RP_22G3 UP	RM_22G3_vs_RP_22G3
AT3G14620	9.94	-1.41	1.974e-07	2.226e-05	RP_22G3 UP	RM_22G3_vs_RP_22G3
AT1G05927	9.295	-7.979	2.174e-07	2.384e-05	RP_22G3 UP	RM_22G3_vs_RP_22G3
AT5G24280	9.917	-1.072	3.713e-07	3.939e-05	RP_22G3 UP	RM_22G3_vs_RP_22G3
AT3G18250	9.767	-1.581	6.056e-07	6.126e-05	RP_22G3 UP	RM_22G3_vs_RP_22G3
AT3G08860	10.163	-1.137	9.77e-07	9.218e-05	RP_22G3 UP	RM_22G3_vs_RP_22G3
AT2G38600	9.989	1.251	1.028e-06	9.652e-05	RM_22G3 UP	RM_22G3_vs_RP_22G3
AT4G17090	9.684	-2.278	1.141e-06	0.0001067	RP_22G3 UP	RM_22G3_vs_RP_22G3
AT4G33550	10.098	-2.359	2.079e-06	0.0001814	RP_22G3 UP	RM_22G3_vs_RP_22G3
AT1G80960	9.579	-1.742	3.363e-06	0.000282	RP_22G3 UP	RM_22G3_vs_RP_22G3
AT5G44130	9.429	3.089	3.698e-06	0.0003062	RM_22G3 UP	RM_22G3_vs_RP_22G3
AT1G72490	9.906	1.042	3.847e-06	0.0003169	RM_22G3 UP	RM_22G3_vs_RP_22G3
AT3G01970	9.775	-1.259	4.347e-06	0.0003511	RP_22G3 UP	RM_22G3_vs_RP_22G3
AT5G52020	9.858	1.282	4.771e-06	0.0003791	RM_22G3 UP	RM_22G3_vs_RP_22G3
AT4G22460	10.028	1.018	6.171e-06	0.0004688	RM_22G3 UP	RM_22G3_vs_RP_22G3
AT5G43450	9.701	-1.206	6.883e-06	0.0005156	RP_22G3 UP	RM_22G3_vs_RP_22G3
AT2G16230	9.948	1.026	7.354e-06	0.0005405	RM_22G3 UP	RM_22G3_vs_RP_22G3
AT5G15190	9.746	-1.389	7.974e-06	0.0005774	RP_22G3 UP	RM_22G3_vs_RP_22G3
AT3G16530	10.249	-1.111	8.924e-06	0.0006439	RP_22G3 UP	RM_22G3_vs_RP_22G3
AT5G16980	9.563	-1.445	9.136e-06	0.0006568	RP_22G3 UP	RM_22G3_vs_RP_22G3
AT1G52100	9.745	-1.506	1.028e-05	0.000734	RP_22G3 UP	RM_22G3_vs_RP_22G3
AT3G62210	9.519	2.365	1.055e-05	0.0007474	RM_22G3 UP	RM_22G3_vs_RP_22G3
AT3G05400	9.648	-1.335	1.389e-05	0.0009463	RP_22G3 UP	RM_22G3_vs_RP_22G3
AT3G45060	9.497	-2.822	1.965e-05	0.001307	RP_22G3 UP	RM_22G3_vs_RP_22G3
AT3G49580	9.718	-1.135	2.07e-05	0.001363	RP_22G3 UP	RM_22G3_vs_RP_22G3
AT2G26530	9.918	-1.118	2.373e-05	0.001542	RP_22G3 UP	RM_22G3_vs_RP_22G3
AT4G37370	9.783	-1.191	2.438e-05	0.001569	RP_22G3 UP	RM_22G3_vs_RP_22G3
AT2G02990	9.404	-2.202	2.945e-05	0.001883	RP_22G3 UP	RM_22G3_vs_RP_22G3
AT3G21090	10.038	-1.001	3.087e-05	0.001954	RP_22G3 UP	RM_22G3_vs_RP_22G3
AT1G69480	9.554	-1.688	3.453e-05	0.002117	RP_22G3 UP	RM_22G3_vs_RP_22G3
AT2G43890	9.762	-1.43	3.912e-05	0.002306	RP_22G3 UP	RM_22G3_vs_RP_22G3
AT1G16390	9.844	1.301	3.931e-05	0.002309	RM_22G3 UP	RM_22G3_vs_RP_22G3
AT4G21680	9.653	-1.594	4.035e-05	0.002357	RP_22G3 UP	RM_22G3_vs_RP_22G3
AT3G27490	9.363	2.863	4.16e-05	0.002405	RM_22G3 UP	RM_22G3_vs_RP_22G3
AT1G52690	9.462	-2.92	4.709e-05	0.002671	RP_22G3 UP	RM_22G3_vs_RP_22G3
AT1G62500	9.662	1.395	5.776e-05	0.00314	RM_22G3 UP	RM_22G3_vs_RP_22G3
AT1G58037	9.71	1.273	6.436e-05	0.00346	RM_22G3 UP	RM_22G3_vs_RP_22G3
AT5G14330	9.846	1.096	6.888e-05	0.003653	RM_22G3 UP	RM_22G3_vs_RP_22G3
AT4G13300	9.69	1.651	7.148e-05	0.003781	RM_22G3 UP	RM_22G3_vs_RP_22G3
AT5G59320	10.427	-1.61	7.187e-05	0.003792	RP_22G3 UP	RM_22G3_vs_RP_22G3
AT2G47550	9.926	1.032	7.559e-05	0.003956	RM_22G3 UP	RM_22G3_vs_RP_22G3
AT5G42900	9.94	-1.054	7.607e-05	0.00397	RP_22G3 UP	RM_22G3_vs_RP_22G3
AT3G47710	9.75	1.23	8.05e-05	0.004139	RM_22G3 UP	RM_22G3_vs_RP_22G3
AT1G26240	11.131	-1.81	8.068e-05	0.004139	RP_22G3 UP	RM_22G3_vs_RP_22G3
AT3G24310	9.495	-2.236	8.782e-05	0.00443	RP_22G3 UP	RM_22G3_vs_RP_22G3
AT1G53490	9.75	-1.026	0.000109	0.00527	RP_22G3 UP	RM_22G3_vs_RP_22G3
AT3G13640	9.599	-1.458	0.0001279	0.005967	RP_22G3 UP	RM_22G3_vs_RP_22G3
AT4G14640	9.503	1.81	0.0001281	0.005967	RM_22G3 UP	RM_22G3_vs_RP_22G3
AT2G43660	9.299	-2.637	0.000129	0.005978	RP_22G3 UP	RM_22G3_vs_RP_22G3
AT5G59220	9.73	-1.381	0.0001396	0.006402	RP_22G3 UP	RM_22G3_vs_RP_22G3
AT3G28930	9.795	-1.014	0.0001409	0.006431	RP_22G3 UP	RM_22G3_vs_RP_22G3
AT3G43890	9.584	1.627	0.0001415	0.006445	RM_22G3 UP	RM_22G3_vs_RP_22G3
AT5G65600	9.599	-1.654	0.0001512	0.006776	RP_22G3 UP	RM_22G3_vs_RP_22G3
AT2G35980	9.782	-1.144	0.0001524	0.006813	RP_22G3 UP	RM_22G3_vs_RP_22G3
AT3G11370	9.447	1.999	0.000156	0.006909	RM_22G3 UP	RM_22G3_vs_RP_22G3
AT4G36810	9.354	2.541	0.0001598	0.007049	RM_22G3 UP	RM_22G3_vs_RP_22G3
AT1G29020	9.747	1.413	0.0001695	0.007341	RM_22G3 UP	RM_22G3_vs_RP_22G3
AT1G70830	9.962	5.208	0.0001716	0.007416	RM_22G3 UP	RM_22G3_vs_RP_22G3
AT3G46810	9.573	1.945	0.0001729	0.007456	RM_22G3 UP	RM_22G3_vs_RP_22G3
AT1G31820	9.67	-1.161	0.0001892	0.008	RP_22G3 UP	RM_22G3_vs_RP_22G3
AT5G25250	10.01	-1.041	0.0001903	0.008004	RP_22G3 UP	RM_22G3_vs_RP_22G3
AT1G67150	9.653	1.426	0.0001919	0.008029	RM_22G3 UP	RM_22G3_vs_RP_22G3
AT4G36880	9.795	-1.176	0.0001973	0.008204	RP_22G3 UP	RM_22G3_vs_RP_22G3
AT5G60250	9.351	-2.253	0.0002105	0.00866	RP_22G3 UP	RM_22G3_vs_RP_22G3
AT1G69930	9.333	2.759	0.0002152	0.008782	RM_22G3 UP	RM_22G3_vs_RP_22G3
ATMG00410	9.198	5.988	0.0002164	0.008812	RM_22G3 UP	RM_22G3_vs_RP_22G3
AT3G12240	9.805	1.184	0.0002222	0.008971	RM_22G3 UP	RM_22G3_vs_RP_22G3
AT1G79680	9.369	-3.409	0.0002256	0.009092	RP_22G3 UP	RM_22G3_vs_RP_22G3
AT3G03190	9.542	1.664	0.0002324	0.009309	RM_22G3 UP	RM_22G3_vs_RP_22G3
AT4G36740	9.798	-1.081	0.0002409	0.00961	RP_22G3 UP	RM_22G3_vs_RP_22G3
AT3G46270	9.787	1.23	0.0002778	0.01068	RM_22G3 UP	RM_22G3_vs_RP_22G3
AT5G28960	9.387	2.635	0.0002783	0.01068	RM_22G3 UP	RM_22G3_vs_RP_22G3
AT1G10400	9.591	1.54	0.0002832	0.01079	RM_22G3 UP	RM_22G3_vs_RP_22G3
AT1G09080	9.404	-2.635	0.0002927	0.01111	RP_22G3 UP	RM_22G3_vs_RP_22G3
AT5G22300	9.644	-1.029	0.0002994	0.01129	RP_22G3 UP	RM_22G3_vs_RP_22G3
AT2G27402	9.657	1.367	0.0003046	0.01142	RM_22G3 UP	RM_22G3_vs_RP_22G3
AT1G18100	9.654	-1.292	0.000306	0.01144	RP_22G3 UP	RM_22G3_vs_RP_22G3
AT5G26300	9.497	1.714	0.0003593	0.01303	RM_22G3 UP	RM_22G3_vs_RP_22G3
AT3G54150	9.522	-1.513	0.0003862	0.0138	RP_22G3 UP	RM_22G3_vs_RP_22G3
AT4G20450	9.369	2.761	0.0003952	0.0141	RM_22G3 UP	RM_22G3_vs_RP_22G3
AT4G30320	9.513	1.552	0.000404	0.01428	RM_22G3 UP	RM_22G3_vs_RP_22G3
AT1G09350	9.583	1.56	0.0004383	0.01512	RM_22G3 UP	RM_22G3_vs_RP_22G3
AT1G11300	9.798	-1.16	0.0004511	0.01551	RP_22G3 UP	RM_22G3_vs_RP_22G3
AT2G42360	9.421	-2.175	0.0004599	0.01578	RP_22G3 UP	RM_22G3_vs_RP_22G3
AT1G14280	9.577	1.458	0.0004632	0.01586	RM_22G3 UP	RM_22G3_vs_RP_22G3
AT5G39050	10.084	-1.204	0.0004736	0.01611	RP_22G3 UP	RM_22G3_vs_RP_22G3
AT1G67000	9.35	-3.383	0.0005123	0.01695	RP_22G3 UP	RM_22G3_vs_RP_22G3
AT3G09405	9.737	-1.366	0.0005218	0.01721	RP_22G3 UP	RM_22G3_vs_RP_22G3
AT1G66930	9.595	1.581	0.0005462	0.01787	RM_22G3 UP	RM_22G3_vs_RP_22G3
AT1G02230	9.622	-1.285	0.0005613	0.01818	RP_22G3 UP	RM_22G3_vs_RP_22G3
AT3G51910	9.367	3.634	0.0005789	0.01863	RM_22G3 UP	RM_22G3_vs_RP_22G3
AT1G52342	9.677	-1.182	0.0005855	0.01878	RP_22G3 UP	RM_22G3_vs_RP_22G3
AT1G22990	9.721	-1.04	0.0006666	0.02086	RP_22G3 UP	RM_22G3_vs_RP_22G3
AT5G20230	9.711	-1.272	0.0007143	0.02197	RP_22G3 UP	RM_22G3_vs_RP_22G3
AT1G58320	9.753	-1.272	0.0007414	0.02266	RP_22G3 UP	RM_22G3_vs_RP_22G3
AT4G18197	9.685	-1.259	0.0007664	0.02325	RP_22G3 UP	RM_22G3_vs_RP_22G3
AT1G33030	9.505	-1.498	0.0007941	0.02388	RP_22G3 UP	RM_22G3_vs_RP_22G3
AT3G58270	9.603	-1.047	0.0008267	0.02451	RP_22G3 UP	RM_22G3_vs_RP_22G3
AT2G29460	9.583	-1.212	0.0008372	0.02474	RP_22G3 UP	RM_22G3_vs_RP_22G3
AT4G28350	9.624	-1.264	0.0008404	0.02477	RP_22G3 UP	RM_22G3_vs_RP_22G3
AT4G39840	9.576	-10.506	0.0008558	0.02514	RP_22G3 UP	RM_22G3_vs_RP_22G3
AT3G53160	9.492	-1.534	0.0008919	0.02593	RP_22G3 UP	RM_22G3_vs_RP_22G3
AT5G66780	9.437	-1.776	0.0008935	0.02594	RP_22G3 UP	RM_22G3_vs_RP_22G3
AT2G39010	9.735	1.321	0.0009248	0.02677	RM_22G3 UP	RM_22G3_vs_RP_22G3
AT5G52390	9.458	-1.686	0.0009357	0.027	RP_22G3 UP	RM_22G3_vs_RP_22G3
AT1G01140	9.573	-1.364	0.001006	0.02873	RP_22G3 UP	RM_22G3_vs_RP_22G3
AT2G25240	9.568	1.269	0.001174	0.03249	RM_22G3 UP	RM_22G3_vs_RP_22G3
AT5G05900	9.61	1.286	0.001319	0.03595	RM_22G3 UP	RM_22G3_vs_RP_22G3
AT1G44050	9.778	1.003	0.00134	0.03633	RM_22G3 UP	RM_22G3_vs_RP_22G3
AT2G41510	9.653	1.09	0.00138	0.03705	RM_22G3 UP	RM_22G3_vs_RP_22G3
AT3G48850	9.583	-1.328	0.001466	0.0391	RP_22G3 UP	RM_22G3_vs_RP_22G3
AT5G15960	10.422	-1.529	0.001614	0.04212	RP_22G3 UP	RM_22G3_vs_RP_22G3
AT5G05250	9.72	-1.002	0.001616	0.04212	RP_22G3 UP	RM_22G3_vs_RP_22G3
AT1G72240	9.475	1.658	0.001762	0.04497	RM_22G3 UP	RM_22G3_vs_RP_22G3
AT1G60110	9.477	1.732	0.001788	0.04552	RM_22G3 UP	RM_22G3_vs_RP_22G3
AT4G19970	9.545	-1.757	0.001819	0.04588	RP_22G3 UP	RM_22G3_vs_RP_22G3
AT3G11385	9.504	1.601	0.001833	0.04601	RM_22G3 UP	RM_22G3_vs_RP_22G3
AT3G01950	9.301	3.238	0.001878	0.0469	RM_22G3 UP	RM_22G3_vs_RP_22G3
AT4G28420	9.33	-3.484	0.002002	0.0491	RP_22G3 UP	RM_22G3_vs_RP_22G3
AT2G30750	11.215	5.12	4.662e-219	9.765e-215	RP_22G3 UP	RP_bf_vs_RP_22G3
AT3G48360	11.989	2.537	4.208e-146	4.407e-142	RP_22G3 UP	RP_bf_vs_RP_22G3
AT2G18193	11.34	-3.006	2.204e-117	1.539e-113	RP_bf UP	RP_bf_vs_RP_22G3
AT5G63160	10.639	3.765	8.637e-114	4.523e-110	RP_22G3 UP	RP_bf_vs_RP_22G3
AT1G05680	11.097	-3.162	5.192e-101	2.175e-97	RP_bf UP	RP_bf_vs_RP_22G3
AT4G12550	10.736	2.965	3.438e-100	1.2e-96	RP_22G3 UP	RP_bf_vs_RP_22G3
AT3G15450	13.717	2.299	1.217e-89	3.642e-86	RP_22G3 UP	RP_bf_vs_RP_22G3
AT1G26380	10.341	5.339	1.706e-86	4.468e-83	RP_22G3 UP	RP_bf_vs_RP_22G3
AT1G26390	10.234	4.587	7.776e-85	1.81e-81	RP_22G3 UP	RP_bf_vs_RP_22G3
AT1G76680	13.639	-1.506	7.695e-82	1.612e-78	RP_bf UP	RP_bf_vs_RP_22G3
AT3G49780	10.514	3.033	7.381e-80	1.406e-76	RP_22G3 UP	RP_bf_vs_RP_22G3
AT1G26250	11.502	4.44	1.047e-78	1.828e-75	RP_22G3 UP	RP_bf_vs_RP_22G3
AT2G16005	10.549	3.402	2.561e-78	4.126e-75	RP_22G3 UP	RP_bf_vs_RP_22G3
AT1G30730	11.24	1.954	2.089e-75	3.125e-72	RP_22G3 UP	RP_bf_vs_RP_22G3
AT2G01520	13.35	2.009	6.087e-74	8.5e-71	RP_22G3 UP	RP_bf_vs_RP_22G3
AT1G23870	12.179	1.463	1.318e-72	1.726e-69	RP_22G3 UP	RP_bf_vs_RP_22G3
AT1G80380	12.309	1.676	1.419e-68	1.748e-65	RP_22G3 UP	RP_bf_vs_RP_22G3
AT4G07820	10.463	3.331	2.51e-68	2.921e-65	RP_22G3 UP	RP_bf_vs_RP_22G3
AT2G15490	12.261	-1.995	1.378e-67	1.519e-64	RP_bf UP	RP_bf_vs_RP_22G3
AT2G18700	11.611	1.798	1.307e-66	1.369e-63	RP_22G3 UP	RP_bf_vs_RP_22G3
AT1G65970	10.669	2.905	4.279e-66	4.268e-63	RP_22G3 UP	RP_bf_vs_RP_22G3
AT2G33790	11.345	2.165	2.38e-65	2.266e-62	RP_22G3 UP	RP_bf_vs_RP_22G3
AT4G19030	11.81	-1.514	1.076e-64	9.802e-62	RP_bf UP	RP_bf_vs_RP_22G3
AT5G59680	10.446	2.567	2.711e-64	2.366e-61	RP_22G3 UP	RP_bf_vs_RP_22G3
AT5G20250	14.279	1.661	4.208e-62	3.526e-59	RP_22G3 UP	RP_bf_vs_RP_22G3
AT4G31970	10.269	8.306	8.554e-61	6.891e-58	RP_22G3 UP	RP_bf_vs_RP_22G3
AT1G02640	10.823	2.398	2.23e-60	1.73e-57	RP_22G3 UP	RP_bf_vs_RP_22G3
AT3G44300	13.356	-1.554	1.686e-58	1.261e-55	RP_bf UP	RP_bf_vs_RP_22G3
AT2G41380	10.96	-2.247	1.758e-58	1.27e-55	RP_bf UP	RP_bf_vs_RP_22G3
AT2G25900	11.472	2.04	8.544e-58	5.965e-55	RP_22G3 UP	RP_bf_vs_RP_22G3
AT1G36180	10.974	-2.392	1.364e-56	9.218e-54	RP_bf UP	RP_bf_vs_RP_22G3
AT4G14630	10.469	2.347	2.641e-56	1.729e-53	RP_22G3 UP	RP_bf_vs_RP_22G3
AT5G43330	11.579	-1.87	1.611e-55	1.022e-52	RP_bf UP	RP_bf_vs_RP_22G3
AT1G28330	12.975	1.654	1.304e-54	8.035e-52	RP_22G3 UP	RP_bf_vs_RP_22G3
AT3G19430	10.431	3.195	1.367e-54	8.178e-52	RP_22G3 UP	RP_bf_vs_RP_22G3
AT1G05560	11.446	-1.796	9.084e-54	5.285e-51	RP_bf UP	RP_bf_vs_RP_22G3
AT1G21100	11.647	1.617	2.645e-53	1.498e-50	RP_22G3 UP	RP_bf_vs_RP_22G3
AT5G14120	12.16	1.754	3.497e-53	1.928e-50	RP_22G3 UP	RP_bf_vs_RP_22G3
AT4G12545	10.377	2.261	5.525e-53	2.967e-50	RP_22G3 UP	RP_bf_vs_RP_22G3
AT1G26410	9.963	5.65	1.034e-52	5.415e-50	RP_22G3 UP	RP_bf_vs_RP_22G3
AT3G10740	12.202	1.357	1.603e-52	8.189e-50	RP_22G3 UP	RP_bf_vs_RP_22G3
AT5G25460	11.937	-1.285	1.912e-52	9.536e-50	RP_bf UP	RP_bf_vs_RP_22G3
AT1G56220	12.554	1.261	2.289e-50	1.115e-47	RP_22G3 UP	RP_bf_vs_RP_22G3
AT2G19800	12.124	1.249	4.831e-50	2.3e-47	RP_22G3 UP	RP_bf_vs_RP_22G3
AT4G08300	9.847	5.53	7.904e-50	3.679e-47	RP_22G3 UP	RP_bf_vs_RP_22G3
AT2G34180	10.453	2.569	1.349e-49	6.143e-47	RP_22G3 UP	RP_bf_vs_RP_22G3
AT1G26255	9.92	4.722	9.332e-48	4.159e-45	RP_22G3 UP	RP_bf_vs_RP_22G3
AT3G44310	12.923	-1.213	5.025e-47	2.193e-44	RP_bf UP	RP_bf_vs_RP_22G3
AT5G39580	9.944	4.18	5.507e-47	2.354e-44	RP_22G3 UP	RP_bf_vs_RP_22G3
AT4G36670	10.614	2.391	1.669e-46	6.993e-44	RP_22G3 UP	RP_bf_vs_RP_22G3
AT1G75270	11.06	-1.88	2.122e-46	8.715e-44	RP_bf UP	RP_bf_vs_RP_22G3
AT5G61590	11.245	1.481	1.948e-45	7.848e-43	RP_22G3 UP	RP_bf_vs_RP_22G3
AT1G19900	10.097	2.543	2.283e-45	9.021e-43	RP_22G3 UP	RP_bf_vs_RP_22G3
AT2G26560	10.186	3.738	7.255e-45	2.814e-42	RP_22G3 UP	RP_bf_vs_RP_22G3
AT3G22370	11.72	-1.596	1.011e-44	3.849e-42	RP_bf UP	RP_bf_vs_RP_22G3
AT2G43610	11.65	1.276	1.635e-44	6.116e-42	RP_22G3 UP	RP_bf_vs_RP_22G3
AT5G43520	10.316	2.274	7.556e-44	2.777e-41	RP_22G3 UP	RP_bf_vs_RP_22G3
AT5G24490	11.051	1.821	1.049e-43	3.787e-41	RP_22G3 UP	RP_bf_vs_RP_22G3
AT5G41670	12.67	-1.226	2.103e-43	7.465e-41	RP_bf UP	RP_bf_vs_RP_22G3
AT1G26240	10.472	8.113	6.028e-43	2.104e-40	RP_22G3 UP	RP_bf_vs_RP_22G3
AT4G38470	12.029	1.687	1.806e-42	6.202e-40	RP_22G3 UP	RP_bf_vs_RP_22G3
AT4G34135	12.018	-1.488	5.282e-42	1.784e-39	RP_bf UP	RP_bf_vs_RP_22G3
AT4G02940	11.936	-1.162	7.626e-42	2.535e-39	RP_bf UP	RP_bf_vs_RP_22G3
AT1G64950	11.877	-1.547	4.913e-41	1.608e-38	RP_bf UP	RP_bf_vs_RP_22G3
AT2G38390	12.021	1.556	6.777e-41	2.184e-38	RP_22G3 UP	RP_bf_vs_RP_22G3
AT1G12080	11.157	1.479	7.982e-41	2.533e-38	RP_22G3 UP	RP_bf_vs_RP_22G3
AT5G61820	13.244	-1.002	2.165e-40	6.767e-38	RP_bf UP	RP_bf_vs_RP_22G3
AT1G62180	11.049	-1.478	2.921e-40	8.997e-38	RP_bf UP	RP_bf_vs_RP_22G3
AT2G22470	12.006	-1.197	4.573e-40	1.388e-37	RP_bf UP	RP_bf_vs_RP_22G3
AT1G01190	10.294	2.166	8.616e-40	2.578e-37	RP_22G3 UP	RP_bf_vs_RP_22G3
AT2G15890	12.053	1.55	3.155e-39	9.306e-37	RP_22G3 UP	RP_bf_vs_RP_22G3
AT5G06640	10.472	-2.178	4.349e-39	1.265e-36	RP_bf UP	RP_bf_vs_RP_22G3
AT4G39730	12.176	-1.258	5.423e-39	1.556e-36	RP_bf UP	RP_bf_vs_RP_22G3
AT1G17170	11.552	-1.853	5.994e-39	1.697e-36	RP_bf UP	RP_bf_vs_RP_22G3
AT4G12490	10.377	-3.256	7.665e-39	2.141e-36	RP_bf UP	RP_bf_vs_RP_22G3
AT3G13080	11.869	-1.297	8.13e-39	2.241e-36	RP_bf UP	RP_bf_vs_RP_22G3
AT1G78380	15.406	-1.224	2.859e-38	7.777e-36	RP_bf UP	RP_bf_vs_RP_22G3
AT2G43570	11.287	1.667	7.317e-38	1.965e-35	RP_22G3 UP	RP_bf_vs_RP_22G3
AT5G19440	12.73	-1.234	8.172e-38	2.167e-35	RP_bf UP	RP_bf_vs_RP_22G3
AT1G11260	12.06	1.555	1.427e-37	3.736e-35	RP_22G3 UP	RP_bf_vs_RP_22G3
AT5G65750	12.477	-1.011	1.613e-37	4.171e-35	RP_bf UP	RP_bf_vs_RP_22G3
AT2G37130	14.55	1.017	1.841e-37	4.701e-35	RP_22G3 UP	RP_bf_vs_RP_22G3
AT5G19230	11.205	1.571	2.049e-37	5.109e-35	RP_22G3 UP	RP_bf_vs_RP_22G3
AT1G60730	12.475	-1.479	2.313e-37	5.7e-35	RP_bf UP	RP_bf_vs_RP_22G3
AT5G65690	10.498	2.228	2.867e-37	6.984e-35	RP_22G3 UP	RP_bf_vs_RP_22G3
AT5G16970	11.365	-1.754	6.352e-37	1.529e-34	RP_bf UP	RP_bf_vs_RP_22G3
AT4G13180	12.515	-1.262	6.914e-37	1.646e-34	RP_bf UP	RP_bf_vs_RP_22G3
AT1G70880	10.541	1.888	7.503e-37	1.766e-34	RP_22G3 UP	RP_bf_vs_RP_22G3
AT5G22800	10.618	-1.977	1.808e-36	4.161e-34	RP_bf UP	RP_bf_vs_RP_22G3
AT4G05020	11.781	-1.154	1.865e-36	4.245e-34	RP_bf UP	RP_bf_vs_RP_22G3
AT1G70290	12.25	1.212	1.905e-36	4.291e-34	RP_22G3 UP	RP_bf_vs_RP_22G3
AT5G62340	10.914	1.868	3.638e-36	8.106e-34	RP_22G3 UP	RP_bf_vs_RP_22G3
AT5G22920	11.639	1.555	4.2e-36	9.26e-34	RP_22G3 UP	RP_bf_vs_RP_22G3
AT1G30720	11.476	1.518	6.124e-36	1.336e-33	RP_22G3 UP	RP_bf_vs_RP_22G3
AT5G26920	10.126	3.106	8.762e-36	1.892e-33	RP_22G3 UP	RP_bf_vs_RP_22G3
AT5G41080	11.418	1.474	2.555e-35	5.46e-33	RP_22G3 UP	RP_bf_vs_RP_22G3
AT1G78830	11.786	1.264	8.486e-35	1.795e-32	RP_22G3 UP	RP_bf_vs_RP_22G3
AT2G18690	10.269	2.377	1.255e-34	2.629e-32	RP_22G3 UP	RP_bf_vs_RP_22G3
AT3G15356	9.851	3.041	1.63e-34	3.381e-32	RP_22G3 UP	RP_bf_vs_RP_22G3
AT4G19230	10.843	-1.874	1.743e-34	3.579e-32	RP_bf UP	RP_bf_vs_RP_22G3
AT1G52820	9.718	4.652	2.679e-34	5.448e-32	RP_22G3 UP	RP_bf_vs_RP_22G3
AT2G32150	11.942	1.285	4.785e-34	9.638e-32	RP_22G3 UP	RP_bf_vs_RP_22G3
AT1G78290	10.61	1.873	7.579e-34	1.512e-31	RP_22G3 UP	RP_bf_vs_RP_22G3
AT5G16370	11.596	1.213	1.028e-33	2.031e-31	RP_22G3 UP	RP_bf_vs_RP_22G3
AT2G40000	11.459	1.437	1.365e-33	2.672e-31	RP_22G3 UP	RP_bf_vs_RP_22G3
AT4G16260	10.692	1.885	2.125e-33	4.122e-31	RP_22G3 UP	RP_bf_vs_RP_22G3
AT4G12330	10.048	2.444	2.597e-33	4.991e-31	RP_22G3 UP	RP_bf_vs_RP_22G3
AT5G22140	11.948	-1.521	2.888e-33	5.499e-31	RP_bf UP	RP_bf_vs_RP_22G3
AT1G14540	10.127	2.225	3.177e-33	5.995e-31	RP_22G3 UP	RP_bf_vs_RP_22G3
AT3G52060	12.663	1.135	3.78e-33	7.069e-31	RP_22G3 UP	RP_bf_vs_RP_22G3
AT1G17020	10.67	-1.773	3.91e-33	7.247e-31	RP_bf UP	RP_bf_vs_RP_22G3
AT3G63380	10.562	1.713	7.055e-33	1.274e-30	RP_22G3 UP	RP_bf_vs_RP_22G3
AT1G20440	13.452	1.032	1.058e-32	1.894e-30	RP_22G3 UP	RP_bf_vs_RP_22G3
AT4G15290	10.172	2.04	2.753e-32	4.848e-30	RP_22G3 UP	RP_bf_vs_RP_22G3
AT4G34131	11.895	-1.16	2.754e-32	4.848e-30	RP_bf UP	RP_bf_vs_RP_22G3
AT2G39040	9.991	2.512	4.861e-32	8.485e-30	RP_22G3 UP	RP_bf_vs_RP_22G3
AT4G33070	10.78	-1.912	9.873e-32	1.709e-29	RP_bf UP	RP_bf_vs_RP_22G3
AT1G02850	11.339	-1.472	1.772e-31	3.042e-29	RP_bf UP	RP_bf_vs_RP_22G3
AT4G02520	12.036	1.569	2.592e-31	4.414e-29	RP_22G3 UP	RP_bf_vs_RP_22G3
AT2G19060	9.996	2.555	3.16e-31	5.337e-29	RP_22G3 UP	RP_bf_vs_RP_22G3
AT3G02910	11.194	-1.271	3.811e-31	6.386e-29	RP_bf UP	RP_bf_vs_RP_22G3
AT4G21990	12.202	-1.068	4.907e-31	8.158e-29	RP_bf UP	RP_bf_vs_RP_22G3
AT5G49440	11.932	1.217	5.027e-31	8.291e-29	RP_22G3 UP	RP_bf_vs_RP_22G3
AT5G05730	11.022	1.378	5.253e-31	8.596e-29	RP_22G3 UP	RP_bf_vs_RP_22G3
AT2G47710	11.02	-1.46	7.11e-31	1.146e-28	RP_bf UP	RP_bf_vs_RP_22G3
AT1G22710	10.725	1.963	8.419e-31	1.346e-28	RP_22G3 UP	RP_bf_vs_RP_22G3
AT3G21720	10.109	-2.9	1.125e-30	1.785e-28	RP_bf UP	RP_bf_vs_RP_22G3
AT5G19550	12.527	-1.064	1.413e-30	2.225e-28	RP_bf UP	RP_bf_vs_RP_22G3
AT3G09270	12.88	-1.088	1.741e-30	2.715e-28	RP_bf UP	RP_bf_vs_RP_22G3
AT2G37170	14.138	1.176	3.373e-30	5.156e-28	RP_22G3 UP	RP_bf_vs_RP_22G3
AT5G24280	10.56	-2.2	3.61e-30	5.479e-28	RP_bf UP	RP_bf_vs_RP_22G3
AT1G02920	12.119	2.918	4.472e-30	6.739e-28	RP_22G3 UP	RP_bf_vs_RP_22G3
AT1G12010	10.297	1.639	4.533e-30	6.782e-28	RP_22G3 UP	RP_bf_vs_RP_22G3
AT3G15630	12.015	1.033	7.899e-30	1.173e-27	RP_22G3 UP	RP_bf_vs_RP_22G3
AT2G29490	11.871	-1.416	1.102e-29	1.626e-27	RP_bf UP	RP_bf_vs_RP_22G3
AT2G21640	9.924	-3.583	1.127e-29	1.651e-27	RP_bf UP	RP_bf_vs_RP_22G3
AT3G52840	10.51	2.101	1.27e-29	1.847e-27	RP_22G3 UP	RP_bf_vs_RP_22G3
AT5G12270	9.736	3.469	2.044e-29	2.953e-27	RP_22G3 UP	RP_bf_vs_RP_22G3
AT3G59940	10.863	1.821	4.624e-29	6.589e-27	RP_22G3 UP	RP_bf_vs_RP_22G3
AT5G48010	12.727	-1.285	4.894e-29	6.927e-27	RP_bf UP	RP_bf_vs_RP_22G3
AT5G09570	9.775	-4.977	6.135e-29	8.625e-27	RP_bf UP	RP_bf_vs_RP_22G3
AT5G07080	10.217	1.836	8.79e-29	1.227e-26	RP_22G3 UP	RP_bf_vs_RP_22G3
AT1G72680	11.341	-1.168	1.059e-28	1.469e-26	RP_bf UP	RP_bf_vs_RP_22G3
AT3G19930	12.042	1.002	1.332e-28	1.835e-26	RP_22G3 UP	RP_bf_vs_RP_22G3
AT2G24980	10.528	-2.034	1.701e-28	2.328e-26	RP_bf UP	RP_bf_vs_RP_22G3
AT4G37610	11.286	1.112	1.966e-28	2.675e-26	RP_22G3 UP	RP_bf_vs_RP_22G3
ATMG01390	11.926	-1.495	2.035e-28	2.749e-26	RP_bf UP	RP_bf_vs_RP_22G3
AT3G08590	12.939	-1.001	2.152e-28	2.889e-26	RP_bf UP	RP_bf_vs_RP_22G3
AT1G21130	10.76	1.936	2.45e-28	3.269e-26	RP_22G3 UP	RP_bf_vs_RP_22G3
AT2G36320	12.62	1.029	4.924e-28	6.528e-26	RP_22G3 UP	RP_bf_vs_RP_22G3
AT2G37770	10.002	-3.319	7.542e-28	9.936e-26	RP_bf UP	RP_bf_vs_RP_22G3
AT2G29420	12.272	-1.16	8.239e-28	1.079e-25	RP_bf UP	RP_bf_vs_RP_22G3
AT4G18360	11.493	-1.152	8.55e-28	1.112e-25	RP_bf UP	RP_bf_vs_RP_22G3
AT5G48000	12.093	-1.182	1.049e-27	1.356e-25	RP_bf UP	RP_bf_vs_RP_22G3
AT5G51830	11.424	-1.247	1.263e-27	1.623e-25	RP_bf UP	RP_bf_vs_RP_22G3
AT1G54890	9.758	2.802	1.752e-27	2.238e-25	RP_22G3 UP	RP_bf_vs_RP_22G3
AT3G06850	11.338	1.233	2.071e-27	2.629e-25	RP_22G3 UP	RP_bf_vs_RP_22G3
AT4G03420	10.755	1.697	2.606e-27	3.288e-25	RP_22G3 UP	RP_bf_vs_RP_22G3
AT4G01870	12.453	-1.052	3.337e-27	4.185e-25	RP_bf UP	RP_bf_vs_RP_22G3
AT4G02280	11.128	-1.317	5.683e-27	7.086e-25	RP_bf UP	RP_bf_vs_RP_22G3
AT2G37760	11.326	-1.191	6.128e-27	7.596e-25	RP_bf UP	RP_bf_vs_RP_22G3
AT4G33110	10.563	-1.839	7.156e-27	8.803e-25	RP_bf UP	RP_bf_vs_RP_22G3
AT3G45300	11.75	1.096	7.186e-27	8.803e-25	RP_22G3 UP	RP_bf_vs_RP_22G3
AT1G77120	10.41	-1.922	7.589e-27	9.242e-25	RP_bf UP	RP_bf_vs_RP_22G3
AT5G51970	11.836	1.024	2.176e-26	2.634e-24	RP_22G3 UP	RP_bf_vs_RP_22G3
AT1G55020	12.801	-1.002	2.405e-26	2.895e-24	RP_bf UP	RP_bf_vs_RP_22G3
AT5G09440	11.012	1.529	2.612e-26	3.126e-24	RP_22G3 UP	RP_bf_vs_RP_22G3
AT3G12500	10.855	1.469	3.204e-26	3.814e-24	RP_22G3 UP	RP_bf_vs_RP_22G3
AT5G36870	9.677	3.663	3.967e-26	4.694e-24	RP_22G3 UP	RP_bf_vs_RP_22G3
AT5G56550	9.861	2.944	9.26e-26	1.09e-23	RP_22G3 UP	RP_bf_vs_RP_22G3
AT2G41810	9.839	3.582	1.093e-25	1.272e-23	RP_22G3 UP	RP_bf_vs_RP_22G3
AT5G40780	11.295	1.292	1.663e-25	1.925e-23	RP_22G3 UP	RP_bf_vs_RP_22G3
AT1G23850	9.75	3.247	1.743e-25	2.006e-23	RP_22G3 UP	RP_bf_vs_RP_22G3
AT1G15040	11.417	1.613	3.596e-25	4.093e-23	RP_22G3 UP	RP_bf_vs_RP_22G3
AT2G14100	10.287	1.719	3.789e-25	4.29e-23	RP_22G3 UP	RP_bf_vs_RP_22G3
AT5G56100	9.961	2.781	4.059e-25	4.571e-23	RP_22G3 UP	RP_bf_vs_RP_22G3
AT2G07671	9.91	-3.257	4.174e-25	4.676e-23	RP_bf UP	RP_bf_vs_RP_22G3
AT1G62280	10.541	1.723	4.206e-25	4.686e-23	RP_22G3 UP	RP_bf_vs_RP_22G3
AT2G36800	9.781	-4.57	4.912e-25	5.444e-23	RP_bf UP	RP_bf_vs_RP_22G3
AT3G02850	10.464	2.054	5.546e-25	6.114e-23	RP_22G3 UP	RP_bf_vs_RP_22G3
AT3G61390	9.961	2.184	1.024e-24	1.117e-22	RP_22G3 UP	RP_bf_vs_RP_22G3
AT4G08290	10.536	3.193	1.27e-24	1.371e-22	RP_22G3 UP	RP_bf_vs_RP_22G3
AT5G47990	11.824	-1.254	1.389e-24	1.492e-22	RP_bf UP	RP_bf_vs_RP_22G3
AT4G17030	9.967	2.305	1.688e-24	1.803e-22	RP_22G3 UP	RP_bf_vs_RP_22G3
AT1G76520	11.368	-1.304	3.478e-24	3.698e-22	RP_bf UP	RP_bf_vs_RP_22G3
AT4G22530	10.926	-1.41	3.626e-24	3.836e-22	RP_bf UP	RP_bf_vs_RP_22G3
AT5G52310	11.145	1.541	5e-24	5.237e-22	RP_22G3 UP	RP_bf_vs_RP_22G3
AT1G77530	10.256	1.837	5.123e-24	5.339e-22	RP_22G3 UP	RP_bf_vs_RP_22G3
AT1G67870	12.573	1.137	6.816e-24	7.068e-22	RP_22G3 UP	RP_bf_vs_RP_22G3
AT2G03760	10.812	-1.776	6.97e-24	7.161e-22	RP_bf UP	RP_bf_vs_RP_22G3
AT3G23510	11.069	1.423	8.308e-24	8.489e-22	RP_22G3 UP	RP_bf_vs_RP_22G3
AT5G40990	9.68	5.407	1.133e-23	1.152e-21	RP_22G3 UP	RP_bf_vs_RP_22G3
AT5G05890	10.308	1.502	1.151e-23	1.165e-21	RP_22G3 UP	RP_bf_vs_RP_22G3
AT1G76590	10.495	2.016	1.753e-23	1.766e-21	RP_22G3 UP	RP_bf_vs_RP_22G3
AT3G61430	14.046	1.122	1.791e-23	1.795e-21	RP_22G3 UP	RP_bf_vs_RP_22G3
AT5G58360	9.693	3.676	2.374e-23	2.367e-21	RP_22G3 UP	RP_bf_vs_RP_22G3
AT5G65207	11.532	1.055	2.617e-23	2.598e-21	RP_22G3 UP	RP_bf_vs_RP_22G3
AT2G42250	9.592	4.836	2.708e-23	2.675e-21	RP_22G3 UP	RP_bf_vs_RP_22G3
AT5G06630	10.006	-2.011	6.224e-23	6.092e-21	RP_bf UP	RP_bf_vs_RP_22G3
AT2G41100	10.094	2.758	6.609e-23	6.438e-21	RP_22G3 UP	RP_bf_vs_RP_22G3
AT4G27585	11.161	-1.112	6.814e-23	6.608e-21	RP_bf UP	RP_bf_vs_RP_22G3
AT5G38910	9.7	6.31	9.142e-23	8.784e-21	RP_22G3 UP	RP_bf_vs_RP_22G3
AT1G06002	10.74	-1.536	9.442e-23	9.03e-21	RP_bf UP	RP_bf_vs_RP_22G3
AT1G03090	11.523	1.389	9.959e-23	9.482e-21	RP_22G3 UP	RP_bf_vs_RP_22G3
AT1G77450	10.839	-1.208	1.715e-22	1.619e-20	RP_bf UP	RP_bf_vs_RP_22G3
AT4G02270	10.111	-1.673	2.848e-22	2.651e-20	RP_bf UP	RP_bf_vs_RP_22G3
AT2G28990	10.21	1.829	3.051e-22	2.815e-20	RP_22G3 UP	RP_bf_vs_RP_22G3
AT2G14510	9.914	2.311	4.972e-22	4.528e-20	RP_22G3 UP	RP_bf_vs_RP_22G3
AT1G54740	10.707	1.306	8.452e-22	7.598e-20	RP_22G3 UP	RP_bf_vs_RP_22G3
AT1G76690	11.45	-1.018	9.045e-22	8.096e-20	RP_bf UP	RP_bf_vs_RP_22G3
AT5G65640	11.476	-1.002	9.108e-22	8.118e-20	RP_bf UP	RP_bf_vs_RP_22G3
AT4G04990	9.57	4.158	1.004e-21	8.911e-20	RP_22G3 UP	RP_bf_vs_RP_22G3
AT1G15330	9.716	3.184	1.017e-21	8.989e-20	RP_22G3 UP	RP_bf_vs_RP_22G3
AT5G54100	10.778	-1.369	1.026e-21	9.01e-20	RP_bf UP	RP_bf_vs_RP_22G3
AT3G06390	10.624	1.469	1.028e-21	9.01e-20	RP_22G3 UP	RP_bf_vs_RP_22G3
AT1G65845	10.039	2.072	1.201e-21	1.048e-19	RP_22G3 UP	RP_bf_vs_RP_22G3
AT2G38870	10.961	1.449	1.741e-21	1.501e-19	RP_22G3 UP	RP_bf_vs_RP_22G3
AT3G13750	12.284	1.157	1.763e-21	1.513e-19	RP_22G3 UP	RP_bf_vs_RP_22G3
AT5G02020	10.101	1.953	2.489e-21	2.102e-19	RP_22G3 UP	RP_bf_vs_RP_22G3
AT3G18280	11.905	-1.021	2.937e-21	2.471e-19	RP_bf UP	RP_bf_vs_RP_22G3
AT3G56090	10.949	1.261	4.051e-21	3.394e-19	RP_22G3 UP	RP_bf_vs_RP_22G3
AT5G04770	11.016	1.317	4.499e-21	3.755e-19	RP_22G3 UP	RP_bf_vs_RP_22G3
AT2G29350	9.744	3.619	6.09e-21	5.062e-19	RP_22G3 UP	RP_bf_vs_RP_22G3
AT5G14730	10.847	-1.456	6.602e-21	5.444e-19	RP_bf UP	RP_bf_vs_RP_22G3
AT5G20400	11.323	-1.08	8.973e-21	7.371e-19	RP_bf UP	RP_bf_vs_RP_22G3
AT4G33050	10.277	1.616	9.038e-21	7.372e-19	RP_22G3 UP	RP_bf_vs_RP_22G3
AT2G15220	10.759	1.558	9.045e-21	7.372e-19	RP_22G3 UP	RP_bf_vs_RP_22G3
AT3G63430	10.153	1.779	9.938e-21	8.068e-19	RP_22G3 UP	RP_bf_vs_RP_22G3
AT5G13370	10.51	-1.581	1.035e-20	8.369e-19	RP_bf UP	RP_bf_vs_RP_22G3
AT3G05690	10.346	-1.713	1.66e-20	1.327e-18	RP_bf UP	RP_bf_vs_RP_22G3
AT3G15353	10.815	1.25	1.817e-20	1.447e-18	RP_22G3 UP	RP_bf_vs_RP_22G3
AT1G77885	10.777	1.245	1.827e-20	1.449e-18	RP_22G3 UP	RP_bf_vs_RP_22G3
AT4G39955	10.856	-1.145	1.857e-20	1.468e-18	RP_bf UP	RP_bf_vs_RP_22G3
AT3G56980	10.187	-2.526	2.324e-20	1.816e-18	RP_bf UP	RP_bf_vs_RP_22G3
AT5G02230	10.982	1.081	3.3e-20	2.56e-18	RP_22G3 UP	RP_bf_vs_RP_22G3
AT4G24230	10.987	1.347	3.582e-20	2.769e-18	RP_22G3 UP	RP_bf_vs_RP_22G3
AT3G27060	11.311	-1.124	3.668e-20	2.825e-18	RP_bf UP	RP_bf_vs_RP_22G3
AT5G18130	10.841	1.275	4.664e-20	3.579e-18	RP_22G3 UP	RP_bf_vs_RP_22G3
AT1G73260	12.351	1.072	5.525e-20	4.223e-18	RP_22G3 UP	RP_bf_vs_RP_22G3
AT3G23080	10.337	1.518	7.045e-20	5.347e-18	RP_22G3 UP	RP_bf_vs_RP_22G3
AT3G51340	9.672	3.169	7.77e-20	5.875e-18	RP_22G3 UP	RP_bf_vs_RP_22G3
AT1G66700	9.945	2.884	7.817e-20	5.889e-18	RP_22G3 UP	RP_bf_vs_RP_22G3
AT5G25260	9.622	4.335	8.123e-20	6.098e-18	RP_22G3 UP	RP_bf_vs_RP_22G3
AT3G17510	10.934	1.024	9.768e-20	7.281e-18	RP_22G3 UP	RP_bf_vs_RP_22G3
AT1G02930	11.447	3.977	1.396e-19	1.035e-17	RP_22G3 UP	RP_bf_vs_RP_22G3
AT3G20810	10.498	1.58	1.398e-19	1.035e-17	RP_22G3 UP	RP_bf_vs_RP_22G3
AT4G29080	10.684	1.224	1.723e-19	1.271e-17	RP_22G3 UP	RP_bf_vs_RP_22G3
AT3G53230	11.817	-1.018	2.121e-19	1.559e-17	RP_bf UP	RP_bf_vs_RP_22G3
AT1G78340	11.671	-1.055	2.182e-19	1.598e-17	RP_bf UP	RP_bf_vs_RP_22G3
AT4G39770	9.989	1.813	2.501e-19	1.819e-17	RP_22G3 UP	RP_bf_vs_RP_22G3
AT5G63790	11.502	-1.032	4.013e-19	2.888e-17	RP_bf UP	RP_bf_vs_RP_22G3
AT1G33110	11.326	-1.008	4.906e-19	3.519e-17	RP_bf UP	RP_bf_vs_RP_22G3
AT2G21540	9.82	2.285	5.58e-19	3.948e-17	RP_22G3 UP	RP_bf_vs_RP_22G3
AT1G15125	9.685	3.97	5.777e-19	4.074e-17	RP_22G3 UP	RP_bf_vs_RP_22G3
AT4G17340	13.086	2.004	7.45e-19	5.202e-17	RP_22G3 UP	RP_bf_vs_RP_22G3
AT3G59930	10.299	3.432	9.542e-19	6.574e-17	RP_22G3 UP	RP_bf_vs_RP_22G3
AT4G33980	10.314	1.594	1.033e-18	7.077e-17	RP_22G3 UP	RP_bf_vs_RP_22G3
AT3G29430	9.59	3.339	1.544e-18	1.043e-16	RP_22G3 UP	RP_bf_vs_RP_22G3
AT5G66650	9.949	2.242	1.548e-18	1.043e-16	RP_22G3 UP	RP_bf_vs_RP_22G3
AT1G63180	10.142	1.784	2.018e-18	1.342e-16	RP_22G3 UP	RP_bf_vs_RP_22G3
AT2G38940	11.104	-1.272	2.088e-18	1.384e-16	RP_bf UP	RP_bf_vs_RP_22G3
AT5G19600	10.556	1.314	2.099e-18	1.387e-16	RP_22G3 UP	RP_bf_vs_RP_22G3
AT4G27710	10.352	1.454	2.164e-18	1.425e-16	RP_22G3 UP	RP_bf_vs_RP_22G3
AT4G15393	11.142	-1.126	2.245e-18	1.474e-16	RP_bf UP	RP_bf_vs_RP_22G3
AT1G24280	10.942	-1.236	2.506e-18	1.63e-16	RP_bf UP	RP_bf_vs_RP_22G3
AT5G47450	11.388	3.205	2.558e-18	1.659e-16	RP_22G3 UP	RP_bf_vs_RP_22G3
AT3G22240	11.128	-1.065	3.401e-18	2.185e-16	RP_bf UP	RP_bf_vs_RP_22G3
AT1G10140	11.042	1.144	3.542e-18	2.269e-16	RP_22G3 UP	RP_bf_vs_RP_22G3
AT5G21170	11.303	1.113	3.939e-18	2.508e-16	RP_22G3 UP	RP_bf_vs_RP_22G3
AT5G17000	10.958	-1.058	4.584e-18	2.909e-16	RP_bf UP	RP_bf_vs_RP_22G3
AT2G15480	11.46	-1.141	4.894e-18	3.097e-16	RP_bf UP	RP_bf_vs_RP_22G3
AT4G22960	9.951	-2.479	7.202e-18	4.489e-16	RP_bf UP	RP_bf_vs_RP_22G3
AT5G37450	9.945	2.323	1.1e-17	6.836e-16	RP_22G3 UP	RP_bf_vs_RP_22G3
AT5G47240	10.379	1.669	1.204e-17	7.464e-16	RP_22G3 UP	RP_bf_vs_RP_22G3
AT1G57590	9.981	1.806	1.234e-17	7.627e-16	RP_22G3 UP	RP_bf_vs_RP_22G3
AT5G43450	10.173	-2.047	1.469e-17	9.05e-16	RP_bf UP	RP_bf_vs_RP_22G3
AT3G11280	10.793	1.125	1.622e-17	9.933e-16	RP_22G3 UP	RP_bf_vs_RP_22G3
AT2G30600	11.929	1.074	1.662e-17	1.015e-15	RP_22G3 UP	RP_bf_vs_RP_22G3
AT2G15880	10.38	1.657	1.675e-17	1.02e-15	RP_22G3 UP	RP_bf_vs_RP_22G3
AT5G14780	11.122	-1.175	2.002e-17	1.209e-15	RP_bf UP	RP_bf_vs_RP_22G3
AT4G22230	9.787	2.363	2.439e-17	1.46e-15	RP_22G3 UP	RP_bf_vs_RP_22G3
AT3G32030	9.501	4.68	2.683e-17	1.601e-15	RP_22G3 UP	RP_bf_vs_RP_22G3
AT1G78460	9.743	3.149	2.979e-17	1.773e-15	RP_22G3 UP	RP_bf_vs_RP_22G3
AT5G03860	9.916	2.036	3.092e-17	1.835e-15	RP_22G3 UP	RP_bf_vs_RP_22G3
AT3G49790	10.621	1.37	3.33e-17	1.97e-15	RP_22G3 UP	RP_bf_vs_RP_22G3
AT5G04950	11.906	-1.091	3.419e-17	2.012e-15	RP_bf UP	RP_bf_vs_RP_22G3
AT4G04040	10.773	1.086	3.922e-17	2.301e-15	RP_22G3 UP	RP_bf_vs_RP_22G3
AT5G65683	10.78	1.004	5.323e-17	3.088e-15	RP_22G3 UP	RP_bf_vs_RP_22G3
AT5G19240	10.112	1.681	5.774e-17	3.332e-15	RP_22G3 UP	RP_bf_vs_RP_22G3
AT1G23390	11.302	1.146	7.302e-17	4.179e-15	RP_22G3 UP	RP_bf_vs_RP_22G3
AT5G44585	9.534	6.327	7.572e-17	4.287e-15	RP_22G3 UP	RP_bf_vs_RP_22G3
AT4G39675	10.182	3.352	8.105e-17	4.576e-15	RP_22G3 UP	RP_bf_vs_RP_22G3
AT1G52120	9.628	-4.469	9.065e-17	5.104e-15	RP_bf UP	RP_bf_vs_RP_22G3
AT3G56360	11.651	-1.166	9.484e-17	5.326e-15	RP_bf UP	RP_bf_vs_RP_22G3
AT2G24240	10.201	1.618	9.929e-17	5.561e-15	RP_22G3 UP	RP_bf_vs_RP_22G3
AT2G43500	10.537	-1.316	1.178e-16	6.563e-15	RP_bf UP	RP_bf_vs_RP_22G3
AT5G65980	10.189	1.711	1.249e-16	6.921e-15	RP_22G3 UP	RP_bf_vs_RP_22G3
AT1G07260	10.4	1.355	1.355e-16	7.467e-15	RP_22G3 UP	RP_bf_vs_RP_22G3
AT5G39850	10.728	-1.17	1.691e-16	9.27e-15	RP_bf UP	RP_bf_vs_RP_22G3
AT1G52245	9.966	1.967	2.29e-16	1.246e-14	RP_22G3 UP	RP_bf_vs_RP_22G3
AT3G48920	10.317	-1.709	2.312e-16	1.255e-14	RP_bf UP	RP_bf_vs_RP_22G3
AT2G36430	9.734	2.616	2.455e-16	1.329e-14	RP_22G3 UP	RP_bf_vs_RP_22G3
AT5G15970	11.491	1.123	2.575e-16	1.39e-14	RP_22G3 UP	RP_bf_vs_RP_22G3
AT1G23760	9.726	2.39	2.899e-16	1.561e-14	RP_22G3 UP	RP_bf_vs_RP_22G3
AT5G64330	10.31	1.48	2.911e-16	1.563e-14	RP_22G3 UP	RP_bf_vs_RP_22G3
AT3G61060	11.086	1.171	3.675e-16	1.964e-14	RP_22G3 UP	RP_bf_vs_RP_22G3
AT3G08690	10.676	-1.231	4.104e-16	2.187e-14	RP_bf UP	RP_bf_vs_RP_22G3
AT1G08590	10.918	1.017	4.391e-16	2.335e-14	RP_22G3 UP	RP_bf_vs_RP_22G3
AT4G01330	10.905	1.059	4.544e-16	2.41e-14	RP_22G3 UP	RP_bf_vs_RP_22G3
AT3G48390	9.71	2.838	4.999e-16	2.644e-14	RP_22G3 UP	RP_bf_vs_RP_22G3
AT1G14220	9.716	2.169	5.337e-16	2.809e-14	RP_22G3 UP	RP_bf_vs_RP_22G3
AT2G02930	9.573	6.618	5.474e-16	2.874e-14	RP_22G3 UP	RP_bf_vs_RP_22G3
AT1G14550	9.507	4.671	9.846e-16	5.08e-14	RP_22G3 UP	RP_bf_vs_RP_22G3
AT1G43910	9.985	-2.045	9.923e-16	5.107e-14	RP_bf UP	RP_bf_vs_RP_22G3
AT4G31110	10.075	1.597	1.005e-15	5.161e-14	RP_22G3 UP	RP_bf_vs_RP_22G3
AT3G04320	9.598	2.963	1.098e-15	5.624e-14	RP_22G3 UP	RP_bf_vs_RP_22G3
AT3G51350	10.226	1.456	1.368e-15	6.972e-14	RP_22G3 UP	RP_bf_vs_RP_22G3
AT1G73330	14.629	1.444	1.446e-15	7.333e-14	RP_22G3 UP	RP_bf_vs_RP_22G3
AT4G04020	10.475	-1.293	1.795e-15	9.014e-14	RP_bf UP	RP_bf_vs_RP_22G3
AT4G13310	9.573	3.591	1.907e-15	9.535e-14	RP_22G3 UP	RP_bf_vs_RP_22G3
AT1G32870	10.318	-1.542	2.095e-15	1.045e-13	RP_bf UP	RP_bf_vs_RP_22G3
AT1G17180	12.332	-1.72	2.129e-15	1.059e-13	RP_bf UP	RP_bf_vs_RP_22G3
AT1G67980	9.659	3.489	2.831e-15	1.396e-13	RP_22G3 UP	RP_bf_vs_RP_22G3
AT5G17050	10.421	-1.214	2.832e-15	1.396e-13	RP_bf UP	RP_bf_vs_RP_22G3
AT4G37250	10.538	1.225	2.945e-15	1.448e-13	RP_22G3 UP	RP_bf_vs_RP_22G3
AT4G10040	10.851	-1.188	3.37e-15	1.649e-13	RP_bf UP	RP_bf_vs_RP_22G3
AT1G10380	10.494	1.401	3.665e-15	1.785e-13	RP_22G3 UP	RP_bf_vs_RP_22G3
AT1G67710	10.094	1.489	3.809e-15	1.847e-13	RP_22G3 UP	RP_bf_vs_RP_22G3
AT2G41730	9.773	-3.539	3.949e-15	1.91e-13	RP_bf UP	RP_bf_vs_RP_22G3
AT2G30140	10.658	-1.336	4.25e-15	2.051e-13	RP_bf UP	RP_bf_vs_RP_22G3
AT5G44410	10.017	1.683	4.259e-15	2.051e-13	RP_22G3 UP	RP_bf_vs_RP_22G3
AT4G13770	10.293	1.382	5.921e-15	2.819e-13	RP_22G3 UP	RP_bf_vs_RP_22G3
AT4G32480	10.542	1.675	6.492e-15	3.077e-13	RP_22G3 UP	RP_bf_vs_RP_22G3
AT5G45070	10.711	-1.325	6.493e-15	3.077e-13	RP_bf UP	RP_bf_vs_RP_22G3
AT2G36490	10.722	1.276	7.502e-15	3.547e-13	RP_22G3 UP	RP_bf_vs_RP_22G3
AT4G08555	9.985	-2.418	9.57e-15	4.494e-13	RP_bf UP	RP_bf_vs_RP_22G3
AT4G25835	10.328	1.48	1.283e-14	5.944e-13	RP_22G3 UP	RP_bf_vs_RP_22G3
AT4G08160	10.532	1.079	1.355e-14	6.264e-13	RP_22G3 UP	RP_bf_vs_RP_22G3
AT3G25250	10.593	-1.159	1.49e-14	6.86e-13	RP_bf UP	RP_bf_vs_RP_22G3
AT5G39050	10.989	-2.575	1.979e-14	9.009e-13	RP_bf UP	RP_bf_vs_RP_22G3
AT1G77520	10.157	1.458	2.202e-14	1.001e-12	RP_22G3 UP	RP_bf_vs_RP_22G3
AT1G06160	9.756	2.413	3.539e-14	1.594e-12	RP_22G3 UP	RP_bf_vs_RP_22G3
AT5G42900	9.83	2.168	4.239e-14	1.901e-12	RP_22G3 UP	RP_bf_vs_RP_22G3
AT5G48720	10.412	-1.212	4.477e-14	2.004e-12	RP_bf UP	RP_bf_vs_RP_22G3
AT1G16510	9.815	-2.326	4.583e-14	2.047e-12	RP_bf UP	RP_bf_vs_RP_22G3
AT1G26420	9.901	2.146	5.145e-14	2.293e-12	RP_22G3 UP	RP_bf_vs_RP_22G3
AT3G60270	9.498	5.716	5.526e-14	2.452e-12	RP_22G3 UP	RP_bf_vs_RP_22G3
AT4G35770	10.506	1.326	5.573e-14	2.468e-12	RP_22G3 UP	RP_bf_vs_RP_22G3
AT3G13650	10.452	-1.351	5.958e-14	2.633e-12	RP_bf UP	RP_bf_vs_RP_22G3
AT5G66985	10.4	-1.269	5.989e-14	2.641e-12	RP_bf UP	RP_bf_vs_RP_22G3
AT5G60660	11.153	1.781	6.02e-14	2.649e-12	RP_22G3 UP	RP_bf_vs_RP_22G3
AT2G44130	9.798	11.439	6.494e-14	2.846e-12	RP_22G3 UP	RP_bf_vs_RP_22G3
AT1G25400	10.248	1.264	8.569e-14	3.739e-12	RP_22G3 UP	RP_bf_vs_RP_22G3
AT4G16480	9.821	1.881	9.012e-14	3.924e-12	RP_22G3 UP	RP_bf_vs_RP_22G3
AT2G43890	9.659	2.919	9.078e-14	3.945e-12	RP_22G3 UP	RP_bf_vs_RP_22G3
AT1G11380	10.585	1.063	9.527e-14	4.123e-12	RP_22G3 UP	RP_bf_vs_RP_22G3
AT1G48930	10.576	-1.09	9.767e-14	4.218e-12	RP_bf UP	RP_bf_vs_RP_22G3
AT2G46220	10.426	1.331	1.031e-13	4.434e-12	RP_22G3 UP	RP_bf_vs_RP_22G3
AT5G27760	10.874	-1.036	1.089e-13	4.654e-12	RP_bf UP	RP_bf_vs_RP_22G3
AT3G51600	10.994	-1.105	1.272e-13	5.405e-12	RP_bf UP	RP_bf_vs_RP_22G3
AT3G60490	9.846	1.868	2.053e-13	8.548e-12	RP_22G3 UP	RP_bf_vs_RP_22G3
AT4G20230	10.069	1.281	2.27e-13	9.38e-12	RP_22G3 UP	RP_bf_vs_RP_22G3
AT2G36690	10.677	-1.134	2.502e-13	1.03e-11	RP_bf UP	RP_bf_vs_RP_22G3
AT5G06800	10.143	1.581	2.557e-13	1.05e-11	RP_22G3 UP	RP_bf_vs_RP_22G3
AT5G49450	10.625	1.147	2.82e-13	1.156e-11	RP_22G3 UP	RP_bf_vs_RP_22G3
AT1G24320	10.013	1.567	2.867e-13	1.173e-11	RP_22G3 UP	RP_bf_vs_RP_22G3
AT4G28040	10.357	1.378	2.931e-13	1.194e-11	RP_22G3 UP	RP_bf_vs_RP_22G3
AT5G45340	10.373	-1.465	3.371e-13	1.368e-11	RP_bf UP	RP_bf_vs_RP_22G3
AT5G60400	10.18	1.345	3.577e-13	1.449e-11	RP_22G3 UP	RP_bf_vs_RP_22G3
AT4G39640	9.932	1.595	3.72e-13	1.501e-11	RP_22G3 UP	RP_bf_vs_RP_22G3
AT4G04620	10.689	-1.141	3.833e-13	1.538e-11	RP_bf UP	RP_bf_vs_RP_22G3
AT5G25250	9.89	2.137	4.442e-13	1.765e-11	RP_22G3 UP	RP_bf_vs_RP_22G3
AT5G25110	10.003	1.705	4.803e-13	1.905e-11	RP_22G3 UP	RP_bf_vs_RP_22G3
AT1G50520	10.31	1.197	5.257e-13	2.074e-11	RP_22G3 UP	RP_bf_vs_RP_22G3
AT1G80440	11.437	2.404	5.379e-13	2.114e-11	RP_22G3 UP	RP_bf_vs_RP_22G3
AT5G02160	9.912	1.968	5.752e-13	2.256e-11	RP_22G3 UP	RP_bf_vs_RP_22G3
AT1G73300	9.638	2.878	5.79e-13	2.267e-11	RP_22G3 UP	RP_bf_vs_RP_22G3
AT1G09750	10.579	1.226	5.914e-13	2.307e-11	RP_22G3 UP	RP_bf_vs_RP_22G3
AT5G16980	9.951	-1.992	6.341e-13	2.455e-11	RP_bf UP	RP_bf_vs_RP_22G3
AT1G52050	10.266	1.378	7.854e-13	3.013e-11	RP_22G3 UP	RP_bf_vs_RP_22G3
AT3G23800	10.271	1.614	8.04e-13	3.079e-11	RP_22G3 UP	RP_bf_vs_RP_22G3
AT1G28600	10.078	-1.706	8.094e-13	3.088e-11	RP_bf UP	RP_bf_vs_RP_22G3
AT4G08400	10.297	-1.47	8.655e-13	3.29e-11	RP_bf UP	RP_bf_vs_RP_22G3
AT1G05880	9.486	5.839	1.13e-12	4.256e-11	RP_22G3 UP	RP_bf_vs_RP_22G3
AT3G45680	10.332	1.248	1.27e-12	4.766e-11	RP_22G3 UP	RP_bf_vs_RP_22G3
AT2G39400	9.993	1.843	1.296e-12	4.855e-11	RP_22G3 UP	RP_bf_vs_RP_22G3
AT1G76020	9.894	1.697	1.316e-12	4.924e-11	RP_22G3 UP	RP_bf_vs_RP_22G3
AT2G33830	13.232	2.597	1.692e-12	6.283e-11	RP_22G3 UP	RP_bf_vs_RP_22G3
AT5G07650	9.761	2.012	2.064e-12	7.652e-11	RP_22G3 UP	RP_bf_vs_RP_22G3
AT2G41190	9.86	1.82	2.347e-12	8.653e-11	RP_22G3 UP	RP_bf_vs_RP_22G3
AT1G14185	9.944	1.59	2.556e-12	9.394e-11	RP_22G3 UP	RP_bf_vs_RP_22G3
AT1G02340	9.839	1.893	2.72e-12	9.978e-11	RP_22G3 UP	RP_bf_vs_RP_22G3
AT3G60415	9.535	3.1	2.725e-12	9.98e-11	RP_22G3 UP	RP_bf_vs_RP_22G3
AT5G53970	10.171	-1.377	2.752e-12	1.004e-10	RP_bf UP	RP_bf_vs_RP_22G3
AT5G01600	11.727	2.947	3.032e-12	1.101e-10	RP_22G3 UP	RP_bf_vs_RP_22G3
AT4G17090	9.616	3.636	3.047e-12	1.102e-10	RP_22G3 UP	RP_bf_vs_RP_22G3
AT1G68880	10.356	-1.645	3.085e-12	1.113e-10	RP_bf UP	RP_bf_vs_RP_22G3
AT2G47680	10.373	-1.173	3.092e-12	1.113e-10	RP_bf UP	RP_bf_vs_RP_22G3
AT4G12500	9.775	-2.084	3.378e-12	1.21e-10	RP_bf UP	RP_bf_vs_RP_22G3
AT1G77920	10.563	-1.12	3.601e-12	1.285e-10	RP_bf UP	RP_bf_vs_RP_22G3
AT3G26830	10.388	1.379	3.607e-12	1.285e-10	RP_22G3 UP	RP_bf_vs_RP_22G3
AT2G26500	9.954	1.76	3.628e-12	1.29e-10	RP_22G3 UP	RP_bf_vs_RP_22G3
AT3G14770	10.46	1.002	4.482e-12	1.58e-10	RP_22G3 UP	RP_bf_vs_RP_22G3
AT5G38900	10.153	1.424	5.467e-12	1.921e-10	RP_22G3 UP	RP_bf_vs_RP_22G3
AT3G16390	9.992	1.342	5.926e-12	2.072e-10	RP_22G3 UP	RP_bf_vs_RP_22G3
AT5G23840	9.992	1.354	6.727e-12	2.344e-10	RP_22G3 UP	RP_bf_vs_RP_22G3
AT5G55200	10.643	-1.041	7.541e-12	2.62e-10	RP_bf UP	RP_bf_vs_RP_22G3
AT2G18800	9.939	1.429	8.063e-12	2.787e-10	RP_22G3 UP	RP_bf_vs_RP_22G3
AT4G27450	9.867	2.067	8.493e-12	2.931e-10	RP_22G3 UP	RP_bf_vs_RP_22G3
AT2G14820	10.245	1.119	8.688e-12	2.993e-10	RP_22G3 UP	RP_bf_vs_RP_22G3
AT2G25000	10.22	-1.312	1.12e-11	3.801e-10	RP_bf UP	RP_bf_vs_RP_22G3
AT5G38200	10.393	-1.145	1.138e-11	3.849e-10	RP_bf UP	RP_bf_vs_RP_22G3
AT4G31310	10.074	1.329	1.148e-11	3.879e-10	RP_22G3 UP	RP_bf_vs_RP_22G3
AT3G14440	9.845	1.805	1.207e-11	4.059e-10	RP_22G3 UP	RP_bf_vs_RP_22G3
AT3G55290	10.164	1.505	1.402e-11	4.687e-10	RP_22G3 UP	RP_bf_vs_RP_22G3
AT1G18570	9.843	2.027	1.45e-11	4.819e-10	RP_22G3 UP	RP_bf_vs_RP_22G3
AT1G05650	9.835	1.743	1.492e-11	4.952e-10	RP_22G3 UP	RP_bf_vs_RP_22G3
AT5G57220	10.684	2.955	1.611e-11	5.322e-10	RP_22G3 UP	RP_bf_vs_RP_22G3
AT5G51790	9.77	1.716	1.628e-11	5.372e-10	RP_22G3 UP	RP_bf_vs_RP_22G3
AT5G42600	9.601	2.89	1.787e-11	5.884e-10	RP_22G3 UP	RP_bf_vs_RP_22G3
AT3G01175	9.678	2.649	1.836e-11	6.038e-10	RP_22G3 UP	RP_bf_vs_RP_22G3
AT3G28910	10.247	-1.164	2.205e-11	7.196e-10	RP_bf UP	RP_bf_vs_RP_22G3
AT2G34000	9.487	3.692	2.258e-11	7.357e-10	RP_22G3 UP	RP_bf_vs_RP_22G3
AT5G51460	10.357	-1.098	2.879e-11	9.276e-10	RP_bf UP	RP_bf_vs_RP_22G3
AT2G18600	10.031	-1.708	2.888e-11	9.293e-10	RP_bf UP	RP_bf_vs_RP_22G3
AT5G39190	9.686	2.597	3.248e-11	1.042e-09	RP_22G3 UP	RP_bf_vs_RP_22G3
AT5G25830	10.401	1.08	3.58e-11	1.14e-09	RP_22G3 UP	RP_bf_vs_RP_22G3
AT4G28410	10.155	1.4	3.982e-11	1.257e-09	RP_22G3 UP	RP_bf_vs_RP_22G3
AT2G20800	9.47	-5.368	3.99e-11	1.257e-09	RP_bf UP	RP_bf_vs_RP_22G3
AT4G39740	9.711	-2.243	3.996e-11	1.257e-09	RP_bf UP	RP_bf_vs_RP_22G3
AT1G67650	10.103	-1.489	4.143e-11	1.301e-09	RP_bf UP	RP_bf_vs_RP_22G3
AT2G35930	10.203	1.196	5.24e-11	1.636e-09	RP_22G3 UP	RP_bf_vs_RP_22G3
AT3G56400	9.729	1.904	5.599e-11	1.743e-09	RP_22G3 UP	RP_bf_vs_RP_22G3
AT3G43720	10.236	-1.287	5.738e-11	1.781e-09	RP_bf UP	RP_bf_vs_RP_22G3
AT2G42060	10.154	1.142	5.89e-11	1.825e-09	RP_22G3 UP	RP_bf_vs_RP_22G3
AT5G01700	9.775	1.696	6.025e-11	1.864e-09	RP_22G3 UP	RP_bf_vs_RP_22G3
AT2G47240	10.507	-1.31	7.4e-11	2.273e-09	RP_bf UP	RP_bf_vs_RP_22G3
AT5G39670	9.55	3.43	7.484e-11	2.295e-09	RP_22G3 UP	RP_bf_vs_RP_22G3
AT1G03770	10.384	-1.082	8.475e-11	2.588e-09	RP_bf UP	RP_bf_vs_RP_22G3
AT5G44920	10.36	1.101	8.674e-11	2.633e-09	RP_22G3 UP	RP_bf_vs_RP_22G3
AT1G71030	9.503	3.372	8.815e-11	2.672e-09	RP_22G3 UP	RP_bf_vs_RP_22G3
AT5G15180	10.617	1.053	8.954e-11	2.706e-09	RP_22G3 UP	RP_bf_vs_RP_22G3
AT4G10510	10.09	1.442	9.307e-11	2.793e-09	RP_22G3 UP	RP_bf_vs_RP_22G3
AT2G43480	10.128	-1.382	9.465e-11	2.836e-09	RP_bf UP	RP_bf_vs_RP_22G3
AT4G13620	10.017	1.41	1.015e-10	3.015e-09	RP_22G3 UP	RP_bf_vs_RP_22G3
AT5G49360	11.961	1.834	1.082e-10	3.206e-09	RP_22G3 UP	RP_bf_vs_RP_22G3
AT2G28100	10.033	1.248	1.143e-10	3.377e-09	RP_22G3 UP	RP_bf_vs_RP_22G3
AT3G01600	9.712	-2.666	1.392e-10	4.089e-09	RP_bf UP	RP_bf_vs_RP_22G3
AT4G08410	10.458	-1.147	1.442e-10	4.224e-09	RP_bf UP	RP_bf_vs_RP_22G3
AT5G64060	9.706	-2.746	1.506e-10	4.399e-09	RP_bf UP	RP_bf_vs_RP_22G3
AT5G14920	10.994	1.04	1.637e-10	4.762e-09	RP_22G3 UP	RP_bf_vs_RP_22G3
AT4G17220	10.118	1.267	1.772e-10	5.135e-09	RP_22G3 UP	RP_bf_vs_RP_22G3
AT1G14130	10.617	-1.039	1.977e-10	5.711e-09	RP_bf UP	RP_bf_vs_RP_22G3
AT3G03670	9.457	9.43	2.044e-10	5.899e-09	RP_22G3 UP	RP_bf_vs_RP_22G3
AT3G10520	9.979	-1.597	2.057e-10	5.925e-09	RP_bf UP	RP_bf_vs_RP_22G3
AT2G36000	10.071	1.355	2.107e-10	6.043e-09	RP_22G3 UP	RP_bf_vs_RP_22G3
AT4G38390	9.66	2.051	2.13e-10	6.096e-09	RP_22G3 UP	RP_bf_vs_RP_22G3
AT3G16690	10.083	1.274	2.302e-10	6.552e-09	RP_22G3 UP	RP_bf_vs_RP_22G3
AT4G08620	9.834	1.618	2.541e-10	7.193e-09	RP_22G3 UP	RP_bf_vs_RP_22G3
AT3G45700	10.034	1.521	2.581e-10	7.296e-09	RP_22G3 UP	RP_bf_vs_RP_22G3
AT3G56290	9.729	-2.048	2.647e-10	7.461e-09	RP_bf UP	RP_bf_vs_RP_22G3
AT5G56870	13.144	1.214	2.663e-10	7.498e-09	RP_22G3 UP	RP_bf_vs_RP_22G3
AT1G73220	9.917	-2.41	2.831e-10	7.96e-09	RP_bf UP	RP_bf_vs_RP_22G3
AT2G40300	10.055	1.343	2.953e-10	8.279e-09	RP_22G3 UP	RP_bf_vs_RP_22G3
AT5G35940	10.402	1.121	3.196e-10	8.925e-09	RP_22G3 UP	RP_bf_vs_RP_22G3
AT2G18550	9.465	3.607	3.315e-10	9.233e-09	RP_22G3 UP	RP_bf_vs_RP_22G3
AT1G05333	9.387	-30.061	3.349e-10	9.314e-09	RP_bf UP	RP_bf_vs_RP_22G3
AT2G40390	9.634	2.125	3.513e-10	9.696e-09	RP_22G3 UP	RP_bf_vs_RP_22G3
AT1G13520	10.123	1.434	3.548e-10	9.779e-09	RP_22G3 UP	RP_bf_vs_RP_22G3
AT1G79360	9.787	1.923	3.568e-10	9.811e-09	RP_22G3 UP	RP_bf_vs_RP_22G3
AT5G54490	9.552	2.57	4.058e-10	1.109e-08	RP_22G3 UP	RP_bf_vs_RP_22G3
AT3G21340	9.667	1.717	4.06e-10	1.109e-08	RP_22G3 UP	RP_bf_vs_RP_22G3
AT3G20090	10.12	1.165	4.158e-10	1.134e-08	RP_22G3 UP	RP_bf_vs_RP_22G3
AT2G07698	9.721	-2.288	4.356e-10	1.185e-08	RP_bf UP	RP_bf_vs_RP_22G3
AT1G01620	13.739	1.322	4.997e-10	1.351e-08	RP_22G3 UP	RP_bf_vs_RP_22G3
AT5G18670	9.966	1.447	5.226e-10	1.411e-08	RP_22G3 UP	RP_bf_vs_RP_22G3
AT5G63450	10.129	1.145	5.647e-10	1.518e-08	RP_22G3 UP	RP_bf_vs_RP_22G3
AT5G19190	9.598	2.088	6.394e-10	1.708e-08	RP_22G3 UP	RP_bf_vs_RP_22G3
AT5G10965	9.921	1.524	6.404e-10	1.709e-08	RP_22G3 UP	RP_bf_vs_RP_22G3
AT4G15990	9.846	4.5	6.47e-10	1.724e-08	RP_22G3 UP	RP_bf_vs_RP_22G3
AT2G47450	10.282	1.2	6.567e-10	1.743e-08	RP_22G3 UP	RP_bf_vs_RP_22G3
AT1G24095	10.029	-1.49	6.796e-10	1.799e-08	RP_bf UP	RP_bf_vs_RP_22G3
AT4G15960	10.133	1.1	7.192e-10	1.895e-08	RP_22G3 UP	RP_bf_vs_RP_22G3
AT3G05630	9.947	-1.56	8.118e-10	2.118e-08	RP_bf UP	RP_bf_vs_RP_22G3
AT3G01750	9.465	3.1	8.475e-10	2.203e-08	RP_22G3 UP	RP_bf_vs_RP_22G3
AT1G21090	10.187	1.129	9.626e-10	2.474e-08	RP_22G3 UP	RP_bf_vs_RP_22G3
AT2G43000	9.793	2.193	1.033e-09	2.64e-08	RP_22G3 UP	RP_bf_vs_RP_22G3
AT1G49450	9.986	1.202	1.128e-09	2.874e-08	RP_22G3 UP	RP_bf_vs_RP_22G3
AT5G12280	9.551	2.767	1.281e-09	3.24e-08	RP_22G3 UP	RP_bf_vs_RP_22G3
AT1G25450	9.985	1.149	1.293e-09	3.268e-08	RP_22G3 UP	RP_bf_vs_RP_22G3
AT1G51645	9.889	1.525	1.344e-09	3.388e-08	RP_22G3 UP	RP_bf_vs_RP_22G3
AT3G09330	9.406	3.729	1.358e-09	3.418e-08	RP_22G3 UP	RP_bf_vs_RP_22G3
AT3G48350	10.086	1.345	1.369e-09	3.439e-08	RP_22G3 UP	RP_bf_vs_RP_22G3
AT1G19530	10.202	1.38	1.441e-09	3.61e-08	RP_22G3 UP	RP_bf_vs_RP_22G3
AT2G43660	9.626	-2.843	1.57e-09	3.929e-08	RP_bf UP	RP_bf_vs_RP_22G3
AT5G48100	9.454	3.223	1.675e-09	4.18e-08	RP_22G3 UP	RP_bf_vs_RP_22G3
AT2G16760	10.341	-1.033	1.688e-09	4.208e-08	RP_bf UP	RP_bf_vs_RP_22G3
AT2G04800	10.145	1.077	1.715e-09	4.265e-08	RP_22G3 UP	RP_bf_vs_RP_22G3
AT4G25830	9.69	2.07	1.825e-09	4.524e-08	RP_22G3 UP	RP_bf_vs_RP_22G3
AT2G05160	9.828	1.575	1.86e-09	4.593e-08	RP_22G3 UP	RP_bf_vs_RP_22G3
AT5G01520	10.128	1.323	1.882e-09	4.644e-08	RP_22G3 UP	RP_bf_vs_RP_22G3
AT4G23496	9.662	2.031	1.887e-09	4.65e-08	RP_22G3 UP	RP_bf_vs_RP_22G3
AT2G38823	9.54	-3.379	2.035e-09	4.996e-08	RP_bf UP	RP_bf_vs_RP_22G3
AT3G18773	9.914	1.715	2.049e-09	5.027e-08	RP_22G3 UP	RP_bf_vs_RP_22G3
AT4G19970	9.447	4.542	2.21e-09	5.413e-08	RP_22G3 UP	RP_bf_vs_RP_22G3
AT1G73880	10.312	-1.141	2.321e-09	5.66e-08	RP_bf UP	RP_bf_vs_RP_22G3
AT4G27400	9.892	1.545	2.612e-09	6.331e-08	RP_22G3 UP	RP_bf_vs_RP_22G3
AT3G56000	9.974	1.361	2.681e-09	6.493e-08	RP_22G3 UP	RP_bf_vs_RP_22G3
AT3G22060	9.758	1.762	2.762e-09	6.67e-08	RP_22G3 UP	RP_bf_vs_RP_22G3
AT2G30770	9.43	9.235	2.764e-09	6.67e-08	RP_22G3 UP	RP_bf_vs_RP_22G3
AT3G47420	10.235	-1.092	3.098e-09	7.449e-08	RP_bf UP	RP_bf_vs_RP_22G3
AT5G52030	9.671	1.92	3.222e-09	7.722e-08	RP_22G3 UP	RP_bf_vs_RP_22G3
AT5G05880	10.043	1.186	3.498e-09	8.364e-08	RP_22G3 UP	RP_bf_vs_RP_22G3
AT5G20710	9.527	2.882	3.727e-09	8.841e-08	RP_22G3 UP	RP_bf_vs_RP_22G3
AT1G16930	10.049	1.101	3.742e-09	8.868e-08	RP_22G3 UP	RP_bf_vs_RP_22G3
AT4G37370	10.194	-1.552	3.784e-09	8.956e-08	RP_bf UP	RP_bf_vs_RP_22G3
AT2G37240	9.932	-1.584	3.831e-09	9.057e-08	RP_bf UP	RP_bf_vs_RP_22G3
AT1G33790	10.13	1.129	4.155e-09	9.8e-08	RP_22G3 UP	RP_bf_vs_RP_22G3
AT5G42240	10.046	1.155	4.184e-09	9.857e-08	RP_22G3 UP	RP_bf_vs_RP_22G3
AT1G31710	11.522	1.533	4.324e-09	1.015e-07	RP_22G3 UP	RP_bf_vs_RP_22G3
AT2G43050	9.927	1.472	4.372e-09	1.026e-07	RP_22G3 UP	RP_bf_vs_RP_22G3
AT1G05000	10.35	-1.032	4.943e-09	1.15e-07	RP_bf UP	RP_bf_vs_RP_22G3
AT1G69160	9.93	1.443	4.992e-09	1.159e-07	RP_22G3 UP	RP_bf_vs_RP_22G3
AT5G26220	9.824	-1.952	5.336e-09	1.235e-07	RP_bf UP	RP_bf_vs_RP_22G3
AT5G59260	9.52	2.533	5.445e-09	1.259e-07	RP_22G3 UP	RP_bf_vs_RP_22G3
AT2G16586	9.961	-1.436	5.616e-09	1.296e-07	RP_bf UP	RP_bf_vs_RP_22G3
AT1G54095	9.799	1.455	5.672e-09	1.306e-07	RP_22G3 UP	RP_bf_vs_RP_22G3
AT1G12950	10.2	-1.142	5.965e-09	1.367e-07	RP_bf UP	RP_bf_vs_RP_22G3
AT1G76040	9.833	1.471	6.267e-09	1.435e-07	RP_22G3 UP	RP_bf_vs_RP_22G3
AT1G20140	10.337	-1.043	6.279e-09	1.436e-07	RP_bf UP	RP_bf_vs_RP_22G3
AT2G37180	11.614	1.363	6.636e-09	1.515e-07	RP_22G3 UP	RP_bf_vs_RP_22G3
AT4G04745	10.145	-1.315	6.641e-09	1.515e-07	RP_bf UP	RP_bf_vs_RP_22G3
AT2G45360	10.098	1.447	7.141e-09	1.626e-07	RP_22G3 UP	RP_bf_vs_RP_22G3
AT5G52790	10.066	1.211	7.717e-09	1.748e-07	RP_22G3 UP	RP_bf_vs_RP_22G3
AT5G06690	9.517	2.873	7.775e-09	1.759e-07	RP_22G3 UP	RP_bf_vs_RP_22G3
AT5G46050	9.81	-1.78	7.96e-09	1.799e-07	RP_bf UP	RP_bf_vs_RP_22G3
AT1G19250	9.584	2.732	8.128e-09	1.834e-07	RP_22G3 UP	RP_bf_vs_RP_22G3
AT1G17300	9.515	1.977	8.183e-09	1.843e-07	RP_22G3 UP	RP_bf_vs_RP_22G3
AT2G05510	11.219	2.548	8.245e-09	1.855e-07	RP_22G3 UP	RP_bf_vs_RP_22G3
AT1G60740	10.373	-1.122	9.127e-09	2.047e-07	RP_bf UP	RP_bf_vs_RP_22G3
AT2G25090	9.946	1.487	9.647e-09	2.152e-07	RP_22G3 UP	RP_bf_vs_RP_22G3
AT5G15950	9.986	-1.223	1.054e-08	2.334e-07	RP_bf UP	RP_bf_vs_RP_22G3
AT3G49160	9.728	1.625	1.091e-08	2.408e-07	RP_22G3 UP	RP_bf_vs_RP_22G3
AT4G27460	9.448	3.44	1.091e-08	2.408e-07	RP_22G3 UP	RP_bf_vs_RP_22G3
AT3G12240	9.508	2.307	1.095e-08	2.414e-07	RP_22G3 UP	RP_bf_vs_RP_22G3
AT1G69490	9.598	2.347	1.101e-08	2.424e-07	RP_22G3 UP	RP_bf_vs_RP_22G3
AT1G16150	9.515	2.223	1.109e-08	2.436e-07	RP_22G3 UP	RP_bf_vs_RP_22G3
AT1G37130	14.033	-1.866	1.144e-08	2.507e-07	RP_bf UP	RP_bf_vs_RP_22G3
AT5G05250	10.111	-1.708	1.218e-08	2.655e-07	RP_bf UP	RP_bf_vs_RP_22G3
AT5G06570	10.207	1.242	1.347e-08	2.927e-07	RP_22G3 UP	RP_bf_vs_RP_22G3
AT5G15290	9.773	2.35	1.385e-08	3.006e-07	RP_22G3 UP	RP_bf_vs_RP_22G3
AT2G21630	10.064	1.089	1.461e-08	3.164e-07	RP_22G3 UP	RP_bf_vs_RP_22G3
AT2G22122	10.108	1.249	1.49e-08	3.221e-07	RP_22G3 UP	RP_bf_vs_RP_22G3
AT1G77145	10.162	1.189	1.54e-08	3.321e-07	RP_22G3 UP	RP_bf_vs_RP_22G3
AT3G45060	9.415	5.815	1.567e-08	3.377e-07	RP_22G3 UP	RP_bf_vs_RP_22G3
AT2G35980	9.725	1.791	1.75e-08	3.729e-07	RP_22G3 UP	RP_bf_vs_RP_22G3
AT3G50190	9.702	1.707	1.869e-08	3.966e-07	RP_22G3 UP	RP_bf_vs_RP_22G3
AT1G29670	9.558	2.396	1.874e-08	3.973e-07	RP_22G3 UP	RP_bf_vs_RP_22G3
AT1G16110	9.754	1.598	2.117e-08	4.47e-07	RP_22G3 UP	RP_bf_vs_RP_22G3
AT4G13390	9.813	-1.437	2.148e-08	4.526e-07	RP_bf UP	RP_bf_vs_RP_22G3
AT4G16980	9.761	1.462	2.405e-08	5.023e-07	RP_22G3 UP	RP_bf_vs_RP_22G3
AT5G54980	9.86	1.339	2.49e-08	5.19e-07	RP_22G3 UP	RP_bf_vs_RP_22G3
AT4G35110	10.085	1.114	2.533e-08	5.274e-07	RP_22G3 UP	RP_bf_vs_RP_22G3
AT1G10340	9.453	3.062	2.617e-08	5.442e-07	RP_22G3 UP	RP_bf_vs_RP_22G3
AT4G39830	9.613	2.162	2.619e-08	5.442e-07	RP_22G3 UP	RP_bf_vs_RP_22G3
AT4G25050	9.852	1.504	2.769e-08	5.709e-07	RP_22G3 UP	RP_bf_vs_RP_22G3
AT5G64040	10.127	1.024	2.951e-08	6.054e-07	RP_22G3 UP	RP_bf_vs_RP_22G3
AT5G59570	9.784	1.569	3.069e-08	6.285e-07	RP_22G3 UP	RP_bf_vs_RP_22G3
AT1G56500	10.277	-1.086	3.079e-08	6.299e-07	RP_bf UP	RP_bf_vs_RP_22G3
AT5G22300	9.935	-1.42	3.578e-08	7.262e-07	RP_bf UP	RP_bf_vs_RP_22G3
AT3G58160	9.983	-1.532	3.679e-08	7.439e-07	RP_bf UP	RP_bf_vs_RP_22G3
AT1G58320	9.686	2.192	3.725e-08	7.523e-07	RP_22G3 UP	RP_bf_vs_RP_22G3
AT4G28150	9.611	2.15	3.88e-08	7.808e-07	RP_22G3 UP	RP_bf_vs_RP_22G3
AT2G16890	10.264	-1.144	4.071e-08	8.184e-07	RP_bf UP	RP_bf_vs_RP_22G3
AT3G07720	10.171	-1.429	4.16e-08	8.337e-07	RP_bf UP	RP_bf_vs_RP_22G3
AT1G47510	9.723	-2.197	4.317e-08	8.645e-07	RP_bf UP	RP_bf_vs_RP_22G3
AT4G16860	9.817	1.47	4.439e-08	8.863e-07	RP_22G3 UP	RP_bf_vs_RP_22G3
AT5G49850	10.234	-1.069	4.469e-08	8.915e-07	RP_bf UP	RP_bf_vs_RP_22G3
AT3G23880	9.599	2.224	4.475e-08	8.919e-07	RP_22G3 UP	RP_bf_vs_RP_22G3
AT3G14550	9.7	1.472	4.55e-08	9.043e-07	RP_22G3 UP	RP_bf_vs_RP_22G3
AT3G58150	9.361	-8.787	4.771e-08	9.453e-07	RP_bf UP	RP_bf_vs_RP_22G3
AT2G07727	9.563	-2.644	4.898e-08	9.678e-07	RP_bf UP	RP_bf_vs_RP_22G3
AT3G12502	9.847	1.729	5.026e-08	9.921e-07	RP_22G3 UP	RP_bf_vs_RP_22G3
AT5G24640	9.464	-3.95	5.123e-08	1.008e-06	RP_bf UP	RP_bf_vs_RP_22G3
AT4G22235	9.736	1.408	5.247e-08	1.03e-06	RP_22G3 UP	RP_bf_vs_RP_22G3
AT3G14810	10.264	1	5.576e-08	1.092e-06	RP_22G3 UP	RP_bf_vs_RP_22G3
AT1G47400	9.394	-5.128	5.622e-08	1.101e-06	RP_bf UP	RP_bf_vs_RP_22G3
AT1G01170	9.78	1.534	5.652e-08	1.105e-06	RP_22G3 UP	RP_bf_vs_RP_22G3
AT5G07780	9.568	2.059	5.781e-08	1.129e-06	RP_22G3 UP	RP_bf_vs_RP_22G3
AT3G25820	12.895	1.698	5.94e-08	1.156e-06	RP_22G3 UP	RP_bf_vs_RP_22G3
AT2G47520	9.428	-4.681	5.943e-08	1.156e-06	RP_bf UP	RP_bf_vs_RP_22G3
AT4G02850	9.783	1.562	6.249e-08	1.212e-06	RP_22G3 UP	RP_bf_vs_RP_22G3
ATMG00410	9.347	-8.629	6.276e-08	1.215e-06	RP_bf UP	RP_bf_vs_RP_22G3
AT5G19730	10.078	-1.163	6.481e-08	1.251e-06	RP_bf UP	RP_bf_vs_RP_22G3
AT5G17490	9.986	1.173	6.798e-08	1.308e-06	RP_22G3 UP	RP_bf_vs_RP_22G3
AT2G42850	9.744	1.833	6.904e-08	1.326e-06	RP_22G3 UP	RP_bf_vs_RP_22G3
AT1G45015	9.635	1.755	7.043e-08	1.349e-06	RP_22G3 UP	RP_bf_vs_RP_22G3
AT2G24720	10.189	1.127	7.13e-08	1.363e-06	RP_22G3 UP	RP_bf_vs_RP_22G3
AT4G33790	9.895	1.386	7.175e-08	1.37e-06	RP_22G3 UP	RP_bf_vs_RP_22G3
AT5G25490	9.598	1.992	7.395e-08	1.406e-06	RP_22G3 UP	RP_bf_vs_RP_22G3
AT5G42830	10.326	1.143	7.795e-08	1.475e-06	RP_22G3 UP	RP_bf_vs_RP_22G3
AT5G62330	9.378	6.015	7.919e-08	1.496e-06	RP_22G3 UP	RP_bf_vs_RP_22G3
AT4G11330	10.026	1.14	8.415e-08	1.582e-06	RP_22G3 UP	RP_bf_vs_RP_22G3
AT5G13320	9.539	2.501	8.793e-08	1.65e-06	RP_22G3 UP	RP_bf_vs_RP_22G3
AT1G76720	9.61	2.202	9.248e-08	1.734e-06	RP_22G3 UP	RP_bf_vs_RP_22G3
AT3G50010	9.83	1.32	9.55e-08	1.784e-06	RP_22G3 UP	RP_bf_vs_RP_22G3
AT3G28500	9.517	-3.21	9.572e-08	1.787e-06	RP_bf UP	RP_bf_vs_RP_22G3
AT2G25410	9.364	4.346	9.879e-08	1.839e-06	RP_22G3 UP	RP_bf_vs_RP_22G3
AT1G71140	9.97	-1.759	1.006e-07	1.871e-06	RP_bf UP	RP_bf_vs_RP_22G3
AT3G20680	9.534	2.391	1.025e-07	1.9e-06	RP_22G3 UP	RP_bf_vs_RP_22G3
AT5G42090	9.613	1.986	1.178e-07	2.172e-06	RP_22G3 UP	RP_bf_vs_RP_22G3
AT3G26744	10.212	1.029	1.207e-07	2.22e-06	RP_22G3 UP	RP_bf_vs_RP_22G3
AT1G79850	9.963	1.372	1.32e-07	2.415e-06	RP_22G3 UP	RP_bf_vs_RP_22G3
AT3G26240	9.797	1.374	1.399e-07	2.555e-06	RP_22G3 UP	RP_bf_vs_RP_22G3
AT1G33055	9.867	1.485	1.425e-07	2.592e-06	RP_22G3 UP	RP_bf_vs_RP_22G3
AT3G25690	10.182	1.001	1.426e-07	2.592e-06	RP_22G3 UP	RP_bf_vs_RP_22G3
AT4G24350	9.352	4.469	1.452e-07	2.633e-06	RP_22G3 UP	RP_bf_vs_RP_22G3
AT4G26370	9.804	1.34	1.62e-07	2.915e-06	RP_22G3 UP	RP_bf_vs_RP_22G3
AT1G30660	9.545	-2.621	1.804e-07	3.218e-06	RP_bf UP	RP_bf_vs_RP_22G3
AT3G16150	10.142	-1.112	1.834e-07	3.267e-06	RP_bf UP	RP_bf_vs_RP_22G3
AT1G07887	9.356	8.644	1.883e-07	3.34e-06	RP_22G3 UP	RP_bf_vs_RP_22G3
AT4G23700	9.876	1.353	1.883e-07	3.34e-06	RP_22G3 UP	RP_bf_vs_RP_22G3
AT4G37550	10.382	1.05	1.933e-07	3.416e-06	RP_22G3 UP	RP_bf_vs_RP_22G3
AT1G79760	9.777	1.475	1.981e-07	3.498e-06	RP_22G3 UP	RP_bf_vs_RP_22G3
AT2G08340	9.818	-1.463	1.993e-07	3.515e-06	RP_bf UP	RP_bf_vs_RP_22G3
AT3G16240	11.429	2.374	2.229e-07	3.9e-06	RP_22G3 UP	RP_bf_vs_RP_22G3
AT2G07718	9.746	-1.717	2.241e-07	3.918e-06	RP_bf UP	RP_bf_vs_RP_22G3
AT4G11170	9.55	3.115	2.42e-07	4.196e-06	RP_22G3 UP	RP_bf_vs_RP_22G3
AT2G19590	9.899	1.179	2.467e-07	4.263e-06	RP_22G3 UP	RP_bf_vs_RP_22G3
AT4G15765	10.006	1.151	2.478e-07	4.279e-06	RP_22G3 UP	RP_bf_vs_RP_22G3
AT4G34560	10.064	1.128	2.552e-07	4.386e-06	RP_22G3 UP	RP_bf_vs_RP_22G3
AT1G13700	9.954	1.384	2.611e-07	4.483e-06	RP_22G3 UP	RP_bf_vs_RP_22G3
AT3G26230	9.358	4.666	2.72e-07	4.647e-06	RP_22G3 UP	RP_bf_vs_RP_22G3
AT5G65040	10.008	-1.275	2.828e-07	4.823e-06	RP_bf UP	RP_bf_vs_RP_22G3
AT1G17990	9.338	8.245	3.1e-07	5.271e-06	RP_22G3 UP	RP_bf_vs_RP_22G3
AT1G80180	9.948	1.164	3.205e-07	5.427e-06	RP_22G3 UP	RP_bf_vs_RP_22G3
AT3G58270	9.882	-1.452	3.353e-07	5.664e-06	RP_bf UP	RP_bf_vs_RP_22G3
AT5G14570	10.078	1	3.468e-07	5.834e-06	RP_22G3 UP	RP_bf_vs_RP_22G3
AT4G09770	9.528	2.253	3.644e-07	6.106e-06	RP_22G3 UP	RP_bf_vs_RP_22G3
AT4G24015	10.044	1.307	3.709e-07	6.206e-06	RP_22G3 UP	RP_bf_vs_RP_22G3
AT2G32960	10.266	-1.104	3.884e-07	6.475e-06	RP_bf UP	RP_bf_vs_RP_22G3
AT1G75190	9.577	2.011	3.886e-07	6.475e-06	RP_22G3 UP	RP_bf_vs_RP_22G3
AT2G23270	9.449	3.984	3.968e-07	6.586e-06	RP_22G3 UP	RP_bf_vs_RP_22G3
AT4G35440	9.986	1.129	4.628e-07	7.591e-06	RP_22G3 UP	RP_bf_vs_RP_22G3
AT5G01930	9.942	1.099	4.749e-07	7.772e-06	RP_22G3 UP	RP_bf_vs_RP_22G3
AT4G35690	9.318	7.996	4.845e-07	7.916e-06	RP_22G3 UP	RP_bf_vs_RP_22G3
AT5G37180	9.974	1.188	5.013e-07	8.146e-06	RP_22G3 UP	RP_bf_vs_RP_22G3
AT3G12900	9.631	-2.363	5.192e-07	8.41e-06	RP_bf UP	RP_bf_vs_RP_22G3
AT2G26410	9.54	1.821	5.319e-07	8.59e-06	RP_22G3 UP	RP_bf_vs_RP_22G3
AT5G33355	9.412	7.439	5.668e-07	9.101e-06	RP_22G3 UP	RP_bf_vs_RP_22G3
AT1G69230	10.303	1.199	5.728e-07	9.176e-06	RP_22G3 UP	RP_bf_vs_RP_22G3
AT3G26520	13.963	1.305	5.895e-07	9.404e-06	RP_22G3 UP	RP_bf_vs_RP_22G3
AT4G18050	10.122	-1.011	6.206e-07	9.862e-06	RP_bf UP	RP_bf_vs_RP_22G3
AT1G53885	9.793	1.392	6.256e-07	9.928e-06	RP_22G3 UP	RP_bf_vs_RP_22G3
AT3G49580	10.027	-1.233	6.38e-07	1.012e-05	RP_bf UP	RP_bf_vs_RP_22G3
AT4G18550	9.941	1.101	6.399e-07	1.013e-05	RP_22G3 UP	RP_bf_vs_RP_22G3
AT5G67110	9.749	-1.651	6.604e-07	1.044e-05	RP_bf UP	RP_bf_vs_RP_22G3
AT5G24770	12.103	1.619	6.739e-07	1.065e-05	RP_22G3 UP	RP_bf_vs_RP_22G3
AT5G11610	9.629	2.073	6.808e-07	1.075e-05	RP_22G3 UP	RP_bf_vs_RP_22G3
AT3G21090	10.01	1.211	7.065e-07	1.113e-05	RP_22G3 UP	RP_bf_vs_RP_22G3
AT2G26530	9.895	1.337	7.094e-07	1.115e-05	RP_22G3 UP	RP_bf_vs_RP_22G3
AT3G29240	10.055	1.185	7.131e-07	1.12e-05	RP_22G3 UP	RP_bf_vs_RP_22G3
AT4G39210	10.089	-1.018	7.226e-07	1.134e-05	RP_bf UP	RP_bf_vs_RP_22G3
AT1G06930	9.614	1.722	7.259e-07	1.136e-05	RP_22G3 UP	RP_bf_vs_RP_22G3
AT1G21210	9.661	1.673	7.558e-07	1.179e-05	RP_22G3 UP	RP_bf_vs_RP_22G3
AT5G53750	9.776	-1.42	7.582e-07	1.182e-05	RP_bf UP	RP_bf_vs_RP_22G3
AT5G64810	9.779	-1.835	7.965e-07	1.238e-05	RP_bf UP	RP_bf_vs_RP_22G3
AT4G31710	9.379	3.27	8.152e-07	1.263e-05	RP_22G3 UP	RP_bf_vs_RP_22G3
AT3G06990	9.525	1.86	8.249e-07	1.275e-05	RP_22G3 UP	RP_bf_vs_RP_22G3
AT3G14260	10.007	1.215	8.308e-07	1.283e-05	RP_22G3 UP	RP_bf_vs_RP_22G3
AT1G14240	10.658	1.834	8.889e-07	1.369e-05	RP_22G3 UP	RP_bf_vs_RP_22G3
AT1G60989	10.009	1.053	9.17e-07	1.409e-05	RP_22G3 UP	RP_bf_vs_RP_22G3
AT1G64690	9.542	1.95	9.243e-07	1.418e-05	RP_22G3 UP	RP_bf_vs_RP_22G3
AT1G02610	9.921	1.266	1.079e-06	1.642e-05	RP_22G3 UP	RP_bf_vs_RP_22G3
AT1G66020	9.479	2.481	1.093e-06	1.66e-05	RP_22G3 UP	RP_bf_vs_RP_22G3
AT5G48070	10.241	-1.036	1.105e-06	1.677e-05	RP_bf UP	RP_bf_vs_RP_22G3
AT1G13480	9.602	1.805	1.146e-06	1.735e-05	RP_22G3 UP	RP_bf_vs_RP_22G3
AT2G43510	10.668	-1.095	1.169e-06	1.765e-05	RP_bf UP	RP_bf_vs_RP_22G3
AT3G61310	9.884	1.07	1.17e-06	1.765e-05	RP_22G3 UP	RP_bf_vs_RP_22G3
AT2G36830	13.649	1.14	1.174e-06	1.771e-05	RP_22G3 UP	RP_bf_vs_RP_22G3
AT2G45660	10.052	1.09	1.222e-06	1.839e-05	RP_22G3 UP	RP_bf_vs_RP_22G3
AT4G36850	9.375	3.509	1.235e-06	1.856e-05	RP_22G3 UP	RP_bf_vs_RP_22G3
AT3G47300	9.768	1.375	1.257e-06	1.886e-05	RP_22G3 UP	RP_bf_vs_RP_22G3
AT1G17430	9.938	1.057	1.294e-06	1.935e-05	RP_22G3 UP	RP_bf_vs_RP_22G3
AT3G05640	9.943	1.317	1.323e-06	1.975e-05	RP_22G3 UP	RP_bf_vs_RP_22G3
AT4G14690	9.459	-2.977	1.385e-06	2.065e-05	RP_bf UP	RP_bf_vs_RP_22G3
AT5G64110	9.448	2.393	1.403e-06	2.089e-05	RP_22G3 UP	RP_bf_vs_RP_22G3
AT5G37260	9.883	1.208	1.477e-06	2.193e-05	RP_22G3 UP	RP_bf_vs_RP_22G3
AT3G10020	10.146	1.148	1.543e-06	2.282e-05	RP_22G3 UP	RP_bf_vs_RP_22G3
AT1G50590	9.578	1.871	1.596e-06	2.355e-05	RP_22G3 UP	RP_bf_vs_RP_22G3
AT2G04240	9.912	1.124	1.613e-06	2.375e-05	RP_22G3 UP	RP_bf_vs_RP_22G3
AT2G27930	9.572	1.853	1.657e-06	2.435e-05	RP_22G3 UP	RP_bf_vs_RP_22G3
AT3G01760	9.272	7.317	1.667e-06	2.447e-05	RP_22G3 UP	RP_bf_vs_RP_22G3
AT4G36740	9.764	1.455	1.697e-06	2.489e-05	RP_22G3 UP	RP_bf_vs_RP_22G3
AT4G38160	9.91	1.156	1.733e-06	2.533e-05	RP_22G3 UP	RP_bf_vs_RP_22G3
AT4G02390	10.007	-1.193	1.766e-06	2.572e-05	RP_bf UP	RP_bf_vs_RP_22G3
AT1G63530	9.924	1.038	1.772e-06	2.578e-05	RP_22G3 UP	RP_bf_vs_RP_22G3
AT5G05060	10.049	-1.233	1.778e-06	2.584e-05	RP_bf UP	RP_bf_vs_RP_22G3
AT5G19100	9.819	1.197	1.943e-06	2.817e-05	RP_22G3 UP	RP_bf_vs_RP_22G3
AT3G51360	9.703	1.68	1.96e-06	2.837e-05	RP_22G3 UP	RP_bf_vs_RP_22G3
AT1G50400	9.605	-2.037	2.022e-06	2.921e-05	RP_bf UP	RP_bf_vs_RP_22G3
AT3G29810	10.132	-1.138	2.063e-06	2.978e-05	RP_bf UP	RP_bf_vs_RP_22G3
AT4G34900	9.522	2.075	2.188e-06	3.146e-05	RP_22G3 UP	RP_bf_vs_RP_22G3
AT3G06630	9.974	1.119	2.2e-06	3.158e-05	RP_22G3 UP	RP_bf_vs_RP_22G3
AT5G38100	9.556	-2.34	2.348e-06	3.346e-05	RP_bf UP	RP_bf_vs_RP_22G3
AT5G54700	9.309	3.929	2.357e-06	3.355e-05	RP_22G3 UP	RP_bf_vs_RP_22G3
AT5G61740	9.457	-3.515	2.596e-06	3.666e-05	RP_bf UP	RP_bf_vs_RP_22G3
AT4G20210	9.518	1.817	2.618e-06	3.693e-05	RP_22G3 UP	RP_bf_vs_RP_22G3
AT1G10417	9.411	2.897	2.676e-06	3.761e-05	RP_22G3 UP	RP_bf_vs_RP_22G3
AT5G41750	9.857	1.342	2.694e-06	3.784e-05	RP_22G3 UP	RP_bf_vs_RP_22G3
AT1G63450	9.901	1.007	2.782e-06	3.901e-05	RP_22G3 UP	RP_bf_vs_RP_22G3
AT1G55120	9.889	-1.227	2.833e-06	3.961e-05	RP_bf UP	RP_bf_vs_RP_22G3
AT4G26050	9.378	3.504	2.911e-06	4.062e-05	RP_22G3 UP	RP_bf_vs_RP_22G3
AT3G28880	9.513	2.023	2.946e-06	4.108e-05	RP_22G3 UP	RP_bf_vs_RP_22G3
AT4G37030	10.243	-1.057	2.962e-06	4.128e-05	RP_bf UP	RP_bf_vs_RP_22G3
AT5G56910	9.99	-1.062	3.039e-06	4.223e-05	RP_bf UP	RP_bf_vs_RP_22G3
AT3G16530	10.245	1.172	3.214e-06	4.456e-05	RP_22G3 UP	RP_bf_vs_RP_22G3
AT2G16380	9.506	2.024	3.268e-06	4.527e-05	RP_22G3 UP	RP_bf_vs_RP_22G3
AT4G26890	9.575	1.725	3.299e-06	4.567e-05	RP_22G3 UP	RP_bf_vs_RP_22G3
AT5G18245	9.904	1.296	3.406e-06	4.706e-05	RP_22G3 UP	RP_bf_vs_RP_22G3
AT5G06900	9.26	7.115	3.624e-06	4.977e-05	RP_22G3 UP	RP_bf_vs_RP_22G3
AT5G62360	9.528	3.85	3.693e-06	5.068e-05	RP_22G3 UP	RP_bf_vs_RP_22G3
AT2G44460	9.754	-8.711	4.018e-06	5.483e-05	RP_bf UP	RP_bf_vs_RP_22G3
AT1G33320	9.365	3.913	4.08e-06	5.557e-05	RP_22G3 UP	RP_bf_vs_RP_22G3
AT1G16530	10.022	-1.056	4.317e-06	5.839e-05	RP_bf UP	RP_bf_vs_RP_22G3
AT4G28430	9.713	1.366	4.329e-06	5.85e-05	RP_22G3 UP	RP_bf_vs_RP_22G3
AT3G05190	10.073	-1.053	4.484e-06	6.035e-05	RP_bf UP	RP_bf_vs_RP_22G3
AT5G49770	9.953	1.032	4.493e-06	6.037e-05	RP_22G3 UP	RP_bf_vs_RP_22G3
AT4G08360	9.371	7.004	4.494e-06	6.037e-05	RP_22G3 UP	RP_bf_vs_RP_22G3
AT5G17860	9.506	-2.634	4.553e-06	6.113e-05	RP_bf UP	RP_bf_vs_RP_22G3
AT1G72280	9.928	-1.133	4.611e-06	6.183e-05	RP_bf UP	RP_bf_vs_RP_22G3
AT4G23680	10.588	2.116	4.703e-06	6.286e-05	RP_22G3 UP	RP_bf_vs_RP_22G3
AT1G30280	9.857	1.211	4.75e-06	6.341e-05	RP_22G3 UP	RP_bf_vs_RP_22G3
AT4G08780	10.034	1.056	4.783e-06	6.377e-05	RP_22G3 UP	RP_bf_vs_RP_22G3
AT3G13760	9.997	1.069	4.861e-06	6.473e-05	RP_22G3 UP	RP_bf_vs_RP_22G3
AT1G56540	9.402	2.496	5.066e-06	6.724e-05	RP_22G3 UP	RP_bf_vs_RP_22G3
AT1G23090	9.346	3.9	5.22e-06	6.92e-05	RP_22G3 UP	RP_bf_vs_RP_22G3
AT4G14365	9.392	3.477	5.325e-06	7.049e-05	RP_22G3 UP	RP_bf_vs_RP_22G3
AT5G48850	9.549	-2.225	5.327e-06	7.049e-05	RP_bf UP	RP_bf_vs_RP_22G3
AT3G17609	9.846	-1.141	5.432e-06	7.183e-05	RP_bf UP	RP_bf_vs_RP_22G3
AT1G04650	9.907	-1.239	5.52e-06	7.265e-05	RP_bf UP	RP_bf_vs_RP_22G3
AT1G73655	9.855	1.185	5.522e-06	7.265e-05	RP_22G3 UP	RP_bf_vs_RP_22G3
AT1G05490	9.623	-1.741	5.803e-06	7.621e-05	RP_bf UP	RP_bf_vs_RP_22G3
AT1G22890	9.368	6.986	5.99e-06	7.831e-05	RP_22G3 UP	RP_bf_vs_RP_22G3
AT1G77490	9.648	1.564	6.127e-06	7.992e-05	RP_22G3 UP	RP_bf_vs_RP_22G3
AT3G15620	9.845	1.196	6.224e-06	8.097e-05	RP_22G3 UP	RP_bf_vs_RP_22G3
AT5G59270	9.392	3.058	6.641e-06	8.592e-05	RP_22G3 UP	RP_bf_vs_RP_22G3
AT5G19890	9.387	3.623	6.646e-06	8.592e-05	RP_22G3 UP	RP_bf_vs_RP_22G3
AT5G17960	9.317	5.233	6.723e-06	8.677e-05	RP_22G3 UP	RP_bf_vs_RP_22G3
AT2G25150	9.431	2.612	7.009e-06	8.985e-05	RP_22G3 UP	RP_bf_vs_RP_22G3
AT1G53940	10.094	1.169	7.229e-06	9.228e-05	RP_22G3 UP	RP_bf_vs_RP_22G3
AT2G18196	9.849	1.132	7.368e-06	9.388e-05	RP_22G3 UP	RP_bf_vs_RP_22G3
AT3G23060	9.532	-2.426	7.451e-06	9.487e-05	RP_bf UP	RP_bf_vs_RP_22G3
AT1G25440	9.834	1.446	7.629e-06	9.69e-05	RP_22G3 UP	RP_bf_vs_RP_22G3
AT5G54585	9.557	1.884	7.909e-06	9.998e-05	RP_22G3 UP	RP_bf_vs_RP_22G3
AT4G39000	9.314	4.528	8.107e-06	0.0001021	RP_22G3 UP	RP_bf_vs_RP_22G3
AT4G22080	9.613	-1.606	8.566e-06	0.0001076	RP_bf UP	RP_bf_vs_RP_22G3
AT1G15625	9.316	4.365	8.972e-06	0.0001123	RP_22G3 UP	RP_bf_vs_RP_22G3
AT5G39160	9.381	3.571	9.562e-06	0.0001191	RP_22G3 UP	RP_bf_vs_RP_22G3
AT4G19920	9.496	1.959	9.597e-06	0.0001194	RP_22G3 UP	RP_bf_vs_RP_22G3
AT5G18065	9.939	-1.079	9.599e-06	0.0001194	RP_bf UP	RP_bf_vs_RP_22G3
AT1G51820	9.586	-1.933	9.686e-06	0.0001203	RP_bf UP	RP_bf_vs_RP_22G3
AT5G39000	9.467	2.105	9.972e-06	0.0001232	RP_22G3 UP	RP_bf_vs_RP_22G3
AT1G50900	9.858	1.172	1.005e-05	0.0001241	RP_22G3 UP	RP_bf_vs_RP_22G3
AT5G60250	9.627	-2.107	1.06e-05	0.0001301	RP_bf UP	RP_bf_vs_RP_22G3
AT2G28305	9.484	2.07	1.078e-05	0.000132	RP_22G3 UP	RP_bf_vs_RP_22G3
AT1G33840	9.601	1.776	1.091e-05	0.0001334	RP_22G3 UP	RP_bf_vs_RP_22G3
AT1G02020	9.91	1.063	1.114e-05	0.0001361	RP_22G3 UP	RP_bf_vs_RP_22G3
AT1G52400	9.849	-1.618	1.123e-05	0.0001371	RP_bf UP	RP_bf_vs_RP_22G3
AT3G18610	9.684	-1.735	1.124e-05	0.0001371	RP_bf UP	RP_bf_vs_RP_22G3
AT2G02990	9.72	-1.914	1.14e-05	0.0001386	RP_bf UP	RP_bf_vs_RP_22G3
AT2G28270	9.375	2.897	1.162e-05	0.0001411	RP_22G3 UP	RP_bf_vs_RP_22G3
AT3G04420	9.906	-1.337	1.248e-05	0.0001507	RP_bf UP	RP_bf_vs_RP_22G3
AT4G21870	9.601	-1.878	1.271e-05	0.0001531	RP_bf UP	RP_bf_vs_RP_22G3
AT4G16000	9.658	1.436	1.361e-05	0.0001626	RP_22G3 UP	RP_bf_vs_RP_22G3
AT5G24570	9.499	-2.537	1.368e-05	0.0001632	RP_bf UP	RP_bf_vs_RP_22G3
AT3G47110	9.528	1.855	1.413e-05	0.0001681	RP_22G3 UP	RP_bf_vs_RP_22G3
AT4G21380	9.491	2.334	1.441e-05	0.0001711	RP_22G3 UP	RP_bf_vs_RP_22G3
AT4G07825	9.831	1.097	1.46e-05	0.0001732	RP_22G3 UP	RP_bf_vs_RP_22G3
AT5G16570	9.933	-1.148	1.519e-05	0.0001793	RP_bf UP	RP_bf_vs_RP_22G3
AT2G18620	9.534	1.895	1.521e-05	0.0001794	RP_22G3 UP	RP_bf_vs_RP_22G3
AT4G14650	9.814	1.01	1.548e-05	0.0001825	RP_22G3 UP	RP_bf_vs_RP_22G3
AT5G04370	9.691	1.299	1.571e-05	0.0001849	RP_22G3 UP	RP_bf_vs_RP_22G3
AT1G63580	9.558	1.802	1.634e-05	0.0001914	RP_22G3 UP	RP_bf_vs_RP_22G3
AT4G12735	9.343	-5.125	1.643e-05	0.0001924	RP_bf UP	RP_bf_vs_RP_22G3
AT2G39980	9.64	-1.754	1.675e-05	0.0001957	RP_bf UP	RP_bf_vs_RP_22G3
AT3G52970	9.325	6.449	1.687e-05	0.0001969	RP_22G3 UP	RP_bf_vs_RP_22G3
AT2G37450	9.851	1.428	1.694e-05	0.0001976	RP_22G3 UP	RP_bf_vs_RP_22G3
AT1G09540	9.761	1.187	1.719e-05	0.0001999	RP_22G3 UP	RP_bf_vs_RP_22G3
AT4G21250	9.597	1.764	1.746e-05	0.0002025	RP_22G3 UP	RP_bf_vs_RP_22G3
AT4G15396	9.76	1.193	1.75e-05	0.0002029	RP_22G3 UP	RP_bf_vs_RP_22G3
AT2G13360	10.86	3.148	1.752e-05	0.000203	RP_22G3 UP	RP_bf_vs_RP_22G3
AT5G45440	9.735	1.203	1.893e-05	0.0002182	RP_22G3 UP	RP_bf_vs_RP_22G3
AT5G52070	9.804	1.194	1.912e-05	0.0002201	RP_22G3 UP	RP_bf_vs_RP_22G3
AT1G15890	9.846	1.152	1.936e-05	0.0002225	RP_22G3 UP	RP_bf_vs_RP_22G3
AT2G32020	9.898	-1.359	2.004e-05	0.0002299	RP_bf UP	RP_bf_vs_RP_22G3
AT3G45130	9.768	1.354	2.026e-05	0.0002321	RP_22G3 UP	RP_bf_vs_RP_22G3
AT5G66130	9.916	-1.061	2.089e-05	0.000239	RP_bf UP	RP_bf_vs_RP_22G3
AT4G25350	9.498	1.735	2.09e-05	0.000239	RP_22G3 UP	RP_bf_vs_RP_22G3
AT1G14280	9.354	2.525	2.094e-05	0.0002393	RP_22G3 UP	RP_bf_vs_RP_22G3
AT1G10810	9.58	1.64	2.121e-05	0.0002421	RP_22G3 UP	RP_bf_vs_RP_22G3
AT1G01560	9.352	3.69	2.158e-05	0.0002456	RP_22G3 UP	RP_bf_vs_RP_22G3
AT3G26220	9.787	1.254	2.514e-05	0.0002829	RP_22G3 UP	RP_bf_vs_RP_22G3
AT1G79680	9.336	4.818	2.621e-05	0.0002934	RP_22G3 UP	RP_bf_vs_RP_22G3
AT2G34317	9.254	6.995	2.686e-05	0.0003002	RP_22G3 UP	RP_bf_vs_RP_22G3
AT1G47395	9.495	-2.977	2.872e-05	0.0003192	RP_bf UP	RP_bf_vs_RP_22G3
AT4G04570	9.449	2.594	2.895e-05	0.0003214	RP_22G3 UP	RP_bf_vs_RP_22G3
AT1G55265	10.089	-1.224	2.918e-05	0.0003237	RP_bf UP	RP_bf_vs_RP_22G3
AT4G39970	9.535	1.69	2.948e-05	0.0003268	RP_22G3 UP	RP_bf_vs_RP_22G3
AT5G58610	9.655	-1.71	3.025e-05	0.0003348	RP_bf UP	RP_bf_vs_RP_22G3
AT1G73270	9.852	1.049	3.066e-05	0.0003389	RP_22G3 UP	RP_bf_vs_RP_22G3
AT2G20560	10.22	-1.085	3.174e-05	0.0003504	RP_bf UP	RP_bf_vs_RP_22G3
AT5G65400	9.823	-1.346	3.331e-05	0.0003658	RP_bf UP	RP_bf_vs_RP_22G3
AT1G49230	9.87	1.083	3.368e-05	0.0003693	RP_22G3 UP	RP_bf_vs_RP_22G3
AT3G22410	9.378	2.951	3.37e-05	0.0003694	RP_22G3 UP	RP_bf_vs_RP_22G3
AT1G59700	9.661	-1.577	3.448e-05	0.0003774	RP_bf UP	RP_bf_vs_RP_22G3
AT1G01060	9.693	-1.275	3.522e-05	0.0003848	RP_bf UP	RP_bf_vs_RP_22G3
AT3G09680	9.52	-1.857	3.595e-05	0.0003922	RP_bf UP	RP_bf_vs_RP_22G3
AT1G11700	9.789	-1.178	3.597e-05	0.0003922	RP_bf UP	RP_bf_vs_RP_22G3
AT1G16130	9.677	1.345	3.641e-05	0.0003963	RP_22G3 UP	RP_bf_vs_RP_22G3
AT1G03630	9.665	1.548	3.659e-05	0.0003982	RP_22G3 UP	RP_bf_vs_RP_22G3
AT1G51880	9.612	1.473	3.731e-05	0.0004055	RP_22G3 UP	RP_bf_vs_RP_22G3
AT5G50450	9.754	1.268	3.927e-05	0.0004244	RP_22G3 UP	RP_bf_vs_RP_22G3
AT4G22640	9.348	3.067	4.265e-05	0.0004584	RP_22G3 UP	RP_bf_vs_RP_22G3
AT3G61880	9.514	-2.308	4.356e-05	0.0004667	RP_bf UP	RP_bf_vs_RP_22G3
AT3G43850	9.243	6.802	4.365e-05	0.0004674	RP_22G3 UP	RP_bf_vs_RP_22G3
AT5G51440	10.205	-2.829	4.42e-05	0.0004721	RP_bf UP	RP_bf_vs_RP_22G3
AT1G60787	9.296	4.676	4.613e-05	0.0004897	RP_22G3 UP	RP_bf_vs_RP_22G3
AT5G48320	9.788	1.066	4.618e-05	0.00049	RP_22G3 UP	RP_bf_vs_RP_22G3
AT1G16390	9.566	1.467	4.835e-05	0.0005104	RP_22G3 UP	RP_bf_vs_RP_22G3
AT4G16270	9.871	-1.122	4.973e-05	0.0005237	RP_bf UP	RP_bf_vs_RP_22G3
AT3G43540	9.925	1.031	5.017e-05	0.0005278	RP_22G3 UP	RP_bf_vs_RP_22G3
AT5G39150	9.454	2.671	5.257e-05	0.00055	RP_22G3 UP	RP_bf_vs_RP_22G3
AT1G66460	9.556	1.671	5.363e-05	0.00056	RP_22G3 UP	RP_bf_vs_RP_22G3
AT1G76650	9.451	2.276	5.393e-05	0.0005626	RP_22G3 UP	RP_bf_vs_RP_22G3
AT3G04330	9.313	6.272	5.58e-05	0.00058	RP_22G3 UP	RP_bf_vs_RP_22G3
AT1G07280	9.767	1.122	5.689e-05	0.0005911	RP_22G3 UP	RP_bf_vs_RP_22G3
AT4G12290	9.621	-1.719	5.752e-05	0.0005967	RP_bf UP	RP_bf_vs_RP_22G3
AT2G31540	9.469	1.847	5.798e-05	0.0006007	RP_22G3 UP	RP_bf_vs_RP_22G3
AT2G01580	9.688	1.435	5.871e-05	0.0006073	RP_22G3 UP	RP_bf_vs_RP_22G3
AT3G26740	10.457	1.863	5.88e-05	0.0006076	RP_22G3 UP	RP_bf_vs_RP_22G3
AT5G11210	9.593	1.747	5.909e-05	0.0006103	RP_22G3 UP	RP_bf_vs_RP_22G3
AT1G29020	9.478	1.772	5.915e-05	0.0006104	RP_22G3 UP	RP_bf_vs_RP_22G3
AT5G52100	9.347	3.336	6.001e-05	0.0006182	RP_22G3 UP	RP_bf_vs_RP_22G3
AT1G33090	9.817	-1.108	6.429e-05	0.0006578	RP_bf UP	RP_bf_vs_RP_22G3
AT1G08592	9.234	6.668	6.629e-05	0.0006747	RP_22G3 UP	RP_bf_vs_RP_22G3
AT1G35330	9.588	1.408	6.738e-05	0.0006851	RP_22G3 UP	RP_bf_vs_RP_22G3
AT2G34620	9.357	2.985	6.851e-05	0.0006949	RP_22G3 UP	RP_bf_vs_RP_22G3
AT2G22980	9.415	2.569	6.885e-05	0.0006977	RP_22G3 UP	RP_bf_vs_RP_22G3
AT1G77760	11.906	-1.607	6.894e-05	0.0006982	RP_bf UP	RP_bf_vs_RP_22G3
AT5G15120	9.928	-1.043	7.096e-05	0.0007167	RP_bf UP	RP_bf_vs_RP_22G3
AT1G49650	9.734	1.168	7.114e-05	0.0007181	RP_22G3 UP	RP_bf_vs_RP_22G3
AT1G02300	9.865	1.269	7.28e-05	0.0007331	RP_22G3 UP	RP_bf_vs_RP_22G3
AT4G37950	9.307	6.164	7.355e-05	0.0007393	RP_22G3 UP	RP_bf_vs_RP_22G3
AT2G04050	9.527	-5.037	7.423e-05	0.0007457	RP_bf UP	RP_bf_vs_RP_22G3
AT1G16030	9.834	1.009	7.467e-05	0.000748	RP_22G3 UP	RP_bf_vs_RP_22G3
AT3G29010	9.601	1.502	7.494e-05	0.0007496	RP_22G3 UP	RP_bf_vs_RP_22G3
AT4G38780	9.841	-1.067	7.54e-05	0.0007539	RP_bf UP	RP_bf_vs_RP_22G3
AT1G65481	9.318	3.09	7.666e-05	0.0007642	RP_22G3 UP	RP_bf_vs_RP_22G3
AT2G28260	9.67	1.212	7.666e-05	0.0007642	RP_22G3 UP	RP_bf_vs_RP_22G3
AT1G77880	9.485	-2.401	8.138e-05	0.0008029	RP_bf UP	RP_bf_vs_RP_22G3
AT1G67000	9.331	4.604	8.76e-05	0.0008594	RP_22G3 UP	RP_bf_vs_RP_22G3
AT4G33040	9.615	-1.817	9.202e-05	0.000899	RP_bf UP	RP_bf_vs_RP_22G3
AT4G38830	9.615	1.312	9.736e-05	0.0009472	RP_22G3 UP	RP_bf_vs_RP_22G3
AT1G53635	9.627	1.275	9.899e-05	0.0009608	RP_22G3 UP	RP_bf_vs_RP_22G3
AT1G07180	9.442	-2.689	9.99e-05	0.0009683	RP_bf UP	RP_bf_vs_RP_22G3
AT2G03600	9.226	6.541	0.0001012	0.0009786	RP_22G3 UP	RP_bf_vs_RP_22G3
AT2G47550	9.675	1.124	0.0001019	0.0009847	RP_22G3 UP	RP_bf_vs_RP_22G3
AT1G72850	9.696	1.311	0.0001032	0.0009957	RP_22G3 UP	RP_bf_vs_RP_22G3
AT1G55380	9.494	1.607	0.0001046	0.001008	RP_22G3 UP	RP_bf_vs_RP_22G3
AT1G32470	9.654	1.429	0.0001062	0.001021	RP_22G3 UP	RP_bf_vs_RP_22G3
AT2G26360	9.727	1.32	0.0001062	0.001021	RP_22G3 UP	RP_bf_vs_RP_22G3
AT3G53960	9.791	1.38	0.0001097	0.001051	RP_22G3 UP	RP_bf_vs_RP_22G3
AT5G46110	10.94	1.309	0.0001112	0.001062	RP_22G3 UP	RP_bf_vs_RP_22G3
AT4G25760	9.57	-1.73	0.0001142	0.001086	RP_bf UP	RP_bf_vs_RP_22G3
AT1G70470	9.769	1.096	0.0001147	0.00109	RP_22G3 UP	RP_bf_vs_RP_22G3
AT3G47510	9.879	-1.144	0.0001151	0.001091	RP_bf UP	RP_bf_vs_RP_22G3
AT1G57560	9.598	1.347	0.0001158	0.001097	RP_22G3 UP	RP_bf_vs_RP_22G3
AT4G32780	9.78	1.088	0.0001174	0.00111	RP_22G3 UP	RP_bf_vs_RP_22G3
AT4G22690	10.145	2.047	0.0001181	0.001116	RP_22G3 UP	RP_bf_vs_RP_22G3
AT1G47620	9.301	3.626	0.0001227	0.001154	RP_22G3 UP	RP_bf_vs_RP_22G3
AT3G56730	9.542	1.54	0.0001229	0.001155	RP_22G3 UP	RP_bf_vs_RP_22G3
AT4G15300	9.548	1.533	0.0001247	0.001168	RP_22G3 UP	RP_bf_vs_RP_22G3
AT3G12220	9.386	2.271	0.0001262	0.001181	RP_22G3 UP	RP_bf_vs_RP_22G3
AT3G45390	9.338	2.677	0.0001279	0.001194	RP_22G3 UP	RP_bf_vs_RP_22G3
AT5G28520	9.314	6.316	0.0001296	0.001207	RP_22G3 UP	RP_bf_vs_RP_22G3
AT5G10140	9.389	-2.943	0.0001333	0.00124	RP_bf UP	RP_bf_vs_RP_22G3
AT4G10530	9.306	6.197	0.0001339	0.001245	RP_22G3 UP	RP_bf_vs_RP_22G3
AT4G14380	9.457	1.702	0.0001342	0.001247	RP_22G3 UP	RP_bf_vs_RP_22G3
AT1G57630	9.311	4.317	0.0001376	0.001276	RP_22G3 UP	RP_bf_vs_RP_22G3
AT3G27025	9.438	2.295	0.0001384	0.001283	RP_22G3 UP	RP_bf_vs_RP_22G3
AT2G07777	9.373	-3.068	0.0001421	0.001313	RP_bf UP	RP_bf_vs_RP_22G3
AT5G57530	9.435	-2.077	0.0001454	0.001339	RP_bf UP	RP_bf_vs_RP_22G3
AT2G29220	9.238	6.698	0.000146	0.001344	RP_22G3 UP	RP_bf_vs_RP_22G3
AT4G08700	9.684	1.241	0.0001471	0.001354	RP_22G3 UP	RP_bf_vs_RP_22G3
AT5G66150	9.428	-2.722	0.000148	0.001361	RP_bf UP	RP_bf_vs_RP_22G3
AT1G13710	9.212	6.112	0.0001488	0.001367	RP_22G3 UP	RP_bf_vs_RP_22G3
AT2G17050	9.75	1.083	0.0001514	0.001386	RP_22G3 UP	RP_bf_vs_RP_22G3
AT5G28500	9.458	1.913	0.0001538	0.001406	RP_22G3 UP	RP_bf_vs_RP_22G3
AT1G54280	9.461	-2.353	0.0001543	0.00141	RP_bf UP	RP_bf_vs_RP_22G3
AT3G18450	9.199	5.79	0.0001548	0.001413	RP_22G3 UP	RP_bf_vs_RP_22G3
AT1G33610	9.693	1.126	0.0001549	0.001414	RP_22G3 UP	RP_bf_vs_RP_22G3
AT1G52510	9.747	-1.278	0.0001579	0.001438	RP_bf UP	RP_bf_vs_RP_22G3
AT1G11180	9.75	1.051	0.0001586	0.001443	RP_22G3 UP	RP_bf_vs_RP_22G3
AT1G72640	9.51	1.812	0.0001631	0.00148	RP_22G3 UP	RP_bf_vs_RP_22G3
AT5G48950	9.641	-1.482	0.0001642	0.001488	RP_bf UP	RP_bf_vs_RP_22G3
AT3G09405	9.732	1.501	0.0001643	0.001488	RP_22G3 UP	RP_bf_vs_RP_22G3
AT4G33810	9.586	1.734	0.0001649	0.001494	RP_22G3 UP	RP_bf_vs_RP_22G3
AT5G44770	9.335	2.648	0.0001711	0.001541	RP_22G3 UP	RP_bf_vs_RP_22G3
AT5G16940	9.633	1.329	0.0001734	0.001558	RP_22G3 UP	RP_bf_vs_RP_22G3
AT3G14510	9.64	1.276	0.0001757	0.001574	RP_22G3 UP	RP_bf_vs_RP_22G3
AT3G18960	9.554	1.615	0.0001766	0.001582	RP_22G3 UP	RP_bf_vs_RP_22G3
AT1G07010	9.752	-1.234	0.0001782	0.001594	RP_bf UP	RP_bf_vs_RP_22G3
AT1G64260	9.47	-2.347	0.0001782	0.001594	RP_bf UP	RP_bf_vs_RP_22G3
AT4G17670	9.858	-1.104	0.0001796	0.001605	RP_bf UP	RP_bf_vs_RP_22G3
AT2G42720	9.827	-1.131	0.00018	0.001607	RP_bf UP	RP_bf_vs_RP_22G3
AT3G19320	9.553	1.498	0.0001812	0.001616	RP_22G3 UP	RP_bf_vs_RP_22G3
AT1G10230	9.815	-1.059	0.0001813	0.001617	RP_bf UP	RP_bf_vs_RP_22G3
AT1G52690	9.467	2.676	0.0001842	0.001639	RP_22G3 UP	RP_bf_vs_RP_22G3
AT5G43370	9.855	1.071	0.0001877	0.001665	RP_22G3 UP	RP_bf_vs_RP_22G3
AT1G58340	9.999	1.862	0.0001892	0.001676	RP_22G3 UP	RP_bf_vs_RP_22G3
AT5G38970	9.681	1.201	0.0001967	0.001732	RP_22G3 UP	RP_bf_vs_RP_22G3
AT2G35736	9.883	-1.088	0.0001983	0.001742	RP_bf UP	RP_bf_vs_RP_22G3
AT5G54090	9.792	1.072	0.0001988	0.001744	RP_22G3 UP	RP_bf_vs_RP_22G3
AT4G33560	9.499	-2.375	0.0002007	0.001759	RP_bf UP	RP_bf_vs_RP_22G3
AT4G00750	9.769	-1.133	0.0002026	0.001775	RP_bf UP	RP_bf_vs_RP_22G3
AT4G15740	9.474	1.834	0.0002047	0.001791	RP_22G3 UP	RP_bf_vs_RP_22G3
AT2G43690	9.57	1.441	0.0002083	0.001819	RP_22G3 UP	RP_bf_vs_RP_22G3
AT4G38340	9.406	2.179	0.0002169	0.00188	RP_22G3 UP	RP_bf_vs_RP_22G3
AT4G21210	9.849	-1.062	0.0002233	0.001932	RP_bf UP	RP_bf_vs_RP_22G3
AT4G13300	9.425	1.841	0.0002274	0.001963	RP_22G3 UP	RP_bf_vs_RP_22G3
AT2G04500	9.516	1.411	0.0002279	0.001965	RP_22G3 UP	RP_bf_vs_RP_22G3
AT3G45330	9.492	1.498	0.0002338	0.002006	RP_22G3 UP	RP_bf_vs_RP_22G3
AT4G36880	9.794	1.171	0.0002341	0.002007	RP_22G3 UP	RP_bf_vs_RP_22G3
AT1G69572	9.223	6.445	0.0002365	0.002024	RP_22G3 UP	RP_bf_vs_RP_22G3
AT4G37780	9.425	2.281	0.0002375	0.00203	RP_22G3 UP	RP_bf_vs_RP_22G3
AT2G43920	9.36	3.069	0.0002376	0.00203	RP_22G3 UP	RP_bf_vs_RP_22G3
AT2G25220	9.549	1.435	0.0002385	0.002036	RP_22G3 UP	RP_bf_vs_RP_22G3
AT5G65600	9.6	1.616	0.0002402	0.002048	RP_22G3 UP	RP_bf_vs_RP_22G3
AT2G32530	9.644	1.387	0.0002407	0.002052	RP_22G3 UP	RP_bf_vs_RP_22G3
AT4G27440	10.705	1.517	0.0002445	0.002081	RP_22G3 UP	RP_bf_vs_RP_22G3
AT1G15830	9.307	3.911	0.0002453	0.002085	RP_22G3 UP	RP_bf_vs_RP_22G3
AT5G61290	9.556	1.564	0.0002517	0.002131	RP_22G3 UP	RP_bf_vs_RP_22G3
AT4G12480	13.223	-1.167	0.0002525	0.002136	RP_bf UP	RP_bf_vs_RP_22G3
AT3G22550	9.557	-1.828	0.0002564	0.002166	RP_bf UP	RP_bf_vs_RP_22G3
AT4G26200	9.383	-2.581	0.0002581	0.002176	RP_bf UP	RP_bf_vs_RP_22G3
AT5G28630	9.364	2.315	0.0002591	0.002183	RP_22G3 UP	RP_bf_vs_RP_22G3
AT1G70170	9.573	1.358	0.0002621	0.002201	RP_22G3 UP	RP_bf_vs_RP_22G3
AT2G28210	9.687	1.166	0.0002626	0.002202	RP_22G3 UP	RP_bf_vs_RP_22G3
AT2G13810	9.678	1.122	0.0002763	0.002303	RP_22G3 UP	RP_bf_vs_RP_22G3
AT5G17780	9.555	-1.732	0.0002763	0.002303	RP_bf UP	RP_bf_vs_RP_22G3
AT3G18000	11.996	-1.022	0.0002767	0.002305	RP_bf UP	RP_bf_vs_RP_22G3
AT1G26970	9.62	1.279	0.0002768	0.002305	RP_22G3 UP	RP_bf_vs_RP_22G3
AT1G20020	9.915	1.141	0.0002784	0.002314	RP_22G3 UP	RP_bf_vs_RP_22G3
AT1G55580	9.737	1.086	0.0002784	0.002314	RP_22G3 UP	RP_bf_vs_RP_22G3
AT1G62530	9.367	-3.285	0.0002816	0.002331	RP_bf UP	RP_bf_vs_RP_22G3
AT3G15358	9.646	1.31	0.000286	0.002361	RP_22G3 UP	RP_bf_vs_RP_22G3
AT3G54530	9.386	-3.156	0.0002862	0.002361	RP_bf UP	RP_bf_vs_RP_22G3
AT5G57180	9.702	1.149	0.0002959	0.002431	RP_22G3 UP	RP_bf_vs_RP_22G3
AT1G44020	9.362	2.326	0.0002978	0.002444	RP_22G3 UP	RP_bf_vs_RP_22G3
AT3G15900	9.487	1.782	0.0003021	0.002477	RP_22G3 UP	RP_bf_vs_RP_22G3
AT5G09430	9.381	2.427	0.0003116	0.002541	RP_22G3 UP	RP_bf_vs_RP_22G3
AT2G22990	9.757	1.53	0.0003128	0.002549	RP_22G3 UP	RP_bf_vs_RP_22G3
AT4G16350	9.621	1.269	0.0003188	0.002589	RP_22G3 UP	RP_bf_vs_RP_22G3
AT1G30560	9.331	2.857	0.0003193	0.00259	RP_22G3 UP	RP_bf_vs_RP_22G3
AT4G00165	9.423	2.16	0.000324	0.002624	RP_22G3 UP	RP_bf_vs_RP_22G3
AT1G53990	9.403	2.466	0.0003266	0.002641	RP_22G3 UP	RP_bf_vs_RP_22G3
AT4G01580	9.4	2.23	0.0003359	0.002708	RP_22G3 UP	RP_bf_vs_RP_22G3
AT1G55600	9.298	-5.103	0.0003369	0.002714	RP_bf UP	RP_bf_vs_RP_22G3
AT5G20470	9.562	1.433	0.0003395	0.002732	RP_22G3 UP	RP_bf_vs_RP_22G3
AT3G49570	9.638	-1.37	0.0003399	0.002734	RP_bf UP	RP_bf_vs_RP_22G3
AT3G21670	9.365	2.359	0.0003419	0.002748	RP_22G3 UP	RP_bf_vs_RP_22G3
AT2G42900	9.438	1.822	0.0003451	0.002771	RP_22G3 UP	RP_bf_vs_RP_22G3
AT1G78990	9.772	1.021	0.0003457	0.002774	RP_22G3 UP	RP_bf_vs_RP_22G3
AT1G75030	9.453	1.923	0.0003459	0.002775	RP_22G3 UP	RP_bf_vs_RP_22G3
AT5G56860	9.272	5.585	0.0003482	0.00279	RP_22G3 UP	RP_bf_vs_RP_22G3
AT5G36800	9.231	6.528	0.0003494	0.002796	RP_22G3 UP	RP_bf_vs_RP_22G3
AT1G10400	9.373	1.929	0.0003599	0.002875	RP_22G3 UP	RP_bf_vs_RP_22G3
AT1G74810	9.453	-2.273	0.000361	0.002882	RP_bf UP	RP_bf_vs_RP_22G3
AT1G61750	9.346	2.605	0.0003629	0.002894	RP_22G3 UP	RP_bf_vs_RP_22G3
AT5G59720	9.6	1.342	0.000364	0.002901	RP_22G3 UP	RP_bf_vs_RP_22G3
AT3G18250	9.809	1.121	0.0003691	0.002935	RP_22G3 UP	RP_bf_vs_RP_22G3
AT5G06850	9.511	1.508	0.0003868	0.003059	RP_22G3 UP	RP_bf_vs_RP_22G3
AT4G33720	9.269	5.728	0.0003891	0.003072	RP_22G3 UP	RP_bf_vs_RP_22G3
AT1G64780	9.744	-1.029	0.0003991	0.003144	RP_bf UP	RP_bf_vs_RP_22G3
ATMG00690	9.565	-2.014	0.0004045	0.003181	RP_bf UP	RP_bf_vs_RP_22G3
AT1G73885	9.741	1.104	0.0004053	0.003187	RP_22G3 UP	RP_bf_vs_RP_22G3
AT5G44574	9.642	1.447	0.0004104	0.003223	RP_22G3 UP	RP_bf_vs_RP_22G3
AT3G56970	9.517	-1.968	0.0004113	0.003229	RP_bf UP	RP_bf_vs_RP_22G3
ATMG00160	9.464	-2.194	0.0004153	0.003253	RP_bf UP	RP_bf_vs_RP_22G3
AT3G49360	9.697	1.159	0.0004213	0.003291	RP_22G3 UP	RP_bf_vs_RP_22G3
AT2G46380	9.694	1.086	0.0004235	0.003305	RP_22G3 UP	RP_bf_vs_RP_22G3
AT5G07000	9.515	1.416	0.0004296	0.003337	RP_22G3 UP	RP_bf_vs_RP_22G3
AT3G22460	9.94	1.157	0.0004327	0.003358	RP_22G3 UP	RP_bf_vs_RP_22G3
AT4G09010	9.617	1.374	0.0004342	0.003368	RP_22G3 UP	RP_bf_vs_RP_22G3
AT4G25220	9.378	-2.204	0.0004347	0.003369	RP_bf UP	RP_bf_vs_RP_22G3
AT4G38530	9.605	1.269	0.0004348	0.003369	RP_22G3 UP	RP_bf_vs_RP_22G3
AT3G26490	9.574	1.616	0.000437	0.003383	RP_22G3 UP	RP_bf_vs_RP_22G3
AT1G52060	10.9	1.343	0.0004464	0.003445	RP_22G3 UP	RP_bf_vs_RP_22G3
AT4G30320	9.513	-1.543	0.0004694	0.003603	RP_bf UP	RP_bf_vs_RP_22G3
AT2G37900	9.5	2.084	0.0004908	0.003756	RP_22G3 UP	RP_bf_vs_RP_22G3
AT4G34250	9.796	1.167	0.0004926	0.003764	RP_22G3 UP	RP_bf_vs_RP_22G3
AT3G16650	9.734	-1.161	0.0004948	0.003779	RP_bf UP	RP_bf_vs_RP_22G3
AT5G44990	9.282	5.753	0.0004995	0.003805	RP_22G3 UP	RP_bf_vs_RP_22G3
AT4G37050	9.406	2.039	0.0005042	0.003832	RP_22G3 UP	RP_bf_vs_RP_22G3
AT3G58630	9.739	-1.111	0.0005106	0.003874	RP_bf UP	RP_bf_vs_RP_22G3
AT3G17640	9.507	1.504	0.0005223	0.003952	RP_22G3 UP	RP_bf_vs_RP_22G3
AT4G28420	9.293	5.984	0.0005337	0.004029	RP_22G3 UP	RP_bf_vs_RP_22G3
AT3G15030	9.773	-1.032	0.0005407	0.004074	RP_bf UP	RP_bf_vs_RP_22G3
AT4G17785	9.615	-1.22	0.0005441	0.004095	RP_bf UP	RP_bf_vs_RP_22G3
AT3G14225	9.417	2.149	0.0005516	0.004141	RP_22G3 UP	RP_bf_vs_RP_22G3
AT3G13840	9.454	1.672	0.0005603	0.004199	RP_22G3 UP	RP_bf_vs_RP_22G3
AT1G15730	9.752	1.047	0.0005806	0.004336	RP_22G3 UP	RP_bf_vs_RP_22G3
AT3G27150	9.583	-1.437	0.0005883	0.00439	RP_bf UP	RP_bf_vs_RP_22G3
AT5G13140	9.638	1.196	0.0005921	0.004414	RP_22G3 UP	RP_bf_vs_RP_22G3
AT2G46830	9.64	-1.299	0.0005933	0.004421	RP_bf UP	RP_bf_vs_RP_22G3
AT5G63350	9.597	1.629	0.0005973	0.004446	RP_22G3 UP	RP_bf_vs_RP_22G3
AT4G26380	9.287	3.847	0.0005986	0.004452	RP_22G3 UP	RP_bf_vs_RP_22G3
AT5G63750	9.395	-2.756	0.000606	0.004501	RP_bf UP	RP_bf_vs_RP_22G3
AT3G09790	9.318	2.781	0.0006176	0.004577	RP_22G3 UP	RP_bf_vs_RP_22G3
AT5G44567	9.289	4.795	0.0006294	0.004655	RP_22G3 UP	RP_bf_vs_RP_22G3
AT1G49100	9.187	5.366	0.0006307	0.004662	RP_22G3 UP	RP_bf_vs_RP_22G3
AT1G67070	9.682	1.145	0.0006307	0.004662	RP_22G3 UP	RP_bf_vs_RP_22G3
AT4G01630	9.595	1.432	0.0006423	0.004737	RP_22G3 UP	RP_bf_vs_RP_22G3
AT3G19350	9.238	-6.96	0.0006467	0.004768	RP_bf UP	RP_bf_vs_RP_22G3
AT1G02770	9.293	-4.092	0.0006491	0.004782	RP_bf UP	RP_bf_vs_RP_22G3
AT3G59120	9.422	1.792	0.0006504	0.004787	RP_22G3 UP	RP_bf_vs_RP_22G3
AT4G26288	9.61	1.337	0.0006589	0.004841	RP_22G3 UP	RP_bf_vs_RP_22G3
AT5G03435	9.491	1.748	0.0006777	0.004972	RP_22G3 UP	RP_bf_vs_RP_22G3
AT1G43140	9.44	1.792	0.0006908	0.005049	RP_22G3 UP	RP_bf_vs_RP_22G3
AT4G29340	9.386	2.027	0.0007012	0.005112	RP_22G3 UP	RP_bf_vs_RP_22G3
AT5G59730	9.191	5.492	0.00071	0.005167	RP_22G3 UP	RP_bf_vs_RP_22G3
AT4G19680	9.501	-1.744	0.0007112	0.005175	RP_bf UP	RP_bf_vs_RP_22G3
AT5G50100	9.869	-1.032	0.0007123	0.00518	RP_bf UP	RP_bf_vs_RP_22G3
AT1G49750	9.597	1.372	0.0007159	0.005203	RP_22G3 UP	RP_bf_vs_RP_22G3
AT1G69930	9.319	-2.545	0.0007177	0.005215	RP_bf UP	RP_bf_vs_RP_22G3
AT5G23780	9.385	2.268	0.0007203	0.005229	RP_22G3 UP	RP_bf_vs_RP_22G3
AT2G18680	9.403	2.565	0.000722	0.00524	RP_22G3 UP	RP_bf_vs_RP_22G3
AT4G34930	9.642	1.02	0.0007268	0.00527	RP_22G3 UP	RP_bf_vs_RP_22G3
AT1G36622	9.487	2.116	0.0007377	0.005332	RP_22G3 UP	RP_bf_vs_RP_22G3
AT4G04223	9.314	-3.957	0.0007388	0.005338	RP_bf UP	RP_bf_vs_RP_22G3
AT1G21240	9.21	6.041	0.0007417	0.005355	RP_22G3 UP	RP_bf_vs_RP_22G3
AT2G34510	9.561	1.329	0.0007424	0.005355	RP_22G3 UP	RP_bf_vs_RP_22G3
AT3G48740	9.303	4.175	0.0007424	0.005355	RP_22G3 UP	RP_bf_vs_RP_22G3
AT5G39120	9.491	1.903	0.0007548	0.005435	RP_22G3 UP	RP_bf_vs_RP_22G3
AT4G03960	9.8	-1.007	0.0007644	0.005487	RP_bf UP	RP_bf_vs_RP_22G3
AT4G04640	10.816	1.062	0.0007681	0.005511	RP_22G3 UP	RP_bf_vs_RP_22G3
AT1G75490	9.222	6.328	0.0007801	0.005577	RP_22G3 UP	RP_bf_vs_RP_22G3
AT1G78530	9.453	1.779	0.0007843	0.005603	RP_22G3 UP	RP_bf_vs_RP_22G3
AT2G36780	9.227	-6.718	0.0007889	0.005628	RP_bf UP	RP_bf_vs_RP_22G3
AT5G28610	9.384	2.086	0.0008024	0.005711	RP_22G3 UP	RP_bf_vs_RP_22G3
AT4G18250	9.364	2.355	0.0008061	0.005729	RP_22G3 UP	RP_bf_vs_RP_22G3
AT5G51470	9.708	-1.19	0.0008075	0.005738	RP_bf UP	RP_bf_vs_RP_22G3
AT2G27740	9.615	1.268	0.0008102	0.005754	RP_22G3 UP	RP_bf_vs_RP_22G3
AT4G32000	9.682	1.049	0.0008119	0.005763	RP_22G3 UP	RP_bf_vs_RP_22G3
AT1G68340	9.587	-1.434	0.0008199	0.005808	RP_bf UP	RP_bf_vs_RP_22G3
AT5G44578	9.431	1.853	0.0008219	0.00582	RP_22G3 UP	RP_bf_vs_RP_22G3
AT2G25215	9.299	4.08	0.0008224	0.005821	RP_22G3 UP	RP_bf_vs_RP_22G3
AT5G10570	9.269	4.446	0.0008326	0.00588	RP_22G3 UP	RP_bf_vs_RP_22G3
AT1G74870	9.52	-1.711	0.0008327	0.00588	RP_bf UP	RP_bf_vs_RP_22G3
AT5G02220	9.374	-2.334	0.0008393	0.005907	RP_bf UP	RP_bf_vs_RP_22G3
AT2G43580	9.373	2.995	0.000842	0.005921	RP_22G3 UP	RP_bf_vs_RP_22G3
AT3G60720	9.521	1.425	0.0008574	0.006002	RP_22G3 UP	RP_bf_vs_RP_22G3
AT5G24140	9.453	1.291	0.0008629	0.006033	RP_22G3 UP	RP_bf_vs_RP_22G3
AT4G21650	9.332	3.147	0.0008682	0.006064	RP_22G3 UP	RP_bf_vs_RP_22G3
AT5G44050	9.652	1.247	0.0008706	0.006073	RP_22G3 UP	RP_bf_vs_RP_22G3
AT1G33870	9.198	5.712	0.0008777	0.006118	RP_22G3 UP	RP_bf_vs_RP_22G3
AT4G15480	9.415	-1.948	0.0008812	0.006141	RP_bf UP	RP_bf_vs_RP_22G3
AT1G13530	9.714	1.008	0.0008861	0.006164	RP_22G3 UP	RP_bf_vs_RP_22G3
AT1G70800	9.616	1.318	0.0009008	0.006256	RP_22G3 UP	RP_bf_vs_RP_22G3
AT5G52570	9.374	-2.379	0.0009043	0.006274	RP_bf UP	RP_bf_vs_RP_22G3
AT1G69710	9.705	-1.204	0.0009113	0.006314	RP_bf UP	RP_bf_vs_RP_22G3
AT2G24710	9.559	1.45	0.0009178	0.006351	RP_22G3 UP	RP_bf_vs_RP_22G3
AT1G02630	9.213	6.137	0.0009222	0.006377	RP_22G3 UP	RP_bf_vs_RP_22G3
AT5G42200	9.505	1.513	0.0009236	0.006381	RP_22G3 UP	RP_bf_vs_RP_22G3
AT1G63570	9.267	5.516	0.0009241	0.006382	RP_22G3 UP	RP_bf_vs_RP_22G3
AT5G08360	9.625	-1.359	0.0009252	0.006387	RP_bf UP	RP_bf_vs_RP_22G3
AT5G42580	9.562	1.257	0.0009406	0.006475	RP_22G3 UP	RP_bf_vs_RP_22G3
AT5G44130	9.182	5.241	0.0009427	0.006487	RP_22G3 UP	RP_bf_vs_RP_22G3
AT4G23180	9.523	1.501	0.0009446	0.006493	RP_22G3 UP	RP_bf_vs_RP_22G3
AT1G14270	9.673	1.241	0.0009447	0.006493	RP_22G3 UP	RP_bf_vs_RP_22G3
AT3G61150	9.681	1.14	0.0009593	0.006584	RP_22G3 UP	RP_bf_vs_RP_22G3
AT4G03585	9.758	-1.056	0.0009597	0.006584	RP_bf UP	RP_bf_vs_RP_22G3
AT5G24110	9.212	6.1	0.0009765	0.006684	RP_22G3 UP	RP_bf_vs_RP_22G3
AT5G05900	9.414	1.581	0.000984	0.006731	RP_22G3 UP	RP_bf_vs_RP_22G3
ATMG00510	9.424	-2.21	0.0009884	0.006753	RP_bf UP	RP_bf_vs_RP_22G3
AT2G18735	9.704	1.052	0.0009928	0.006774	RP_22G3 UP	RP_bf_vs_RP_22G3
AT5G49870	9.377	1.895	0.0009934	0.006776	RP_22G3 UP	RP_bf_vs_RP_22G3
AT1G16120	9.538	1.412	0.001008	0.006861	RP_22G3 UP	RP_bf_vs_RP_22G3
AT2G25200	9.46	1.962	0.001044	0.007062	RP_22G3 UP	RP_bf_vs_RP_22G3
AT3G10400	9.625	-1.334	0.001066	0.00719	RP_bf UP	RP_bf_vs_RP_22G3
AT1G11300	9.804	1.086	0.001084	0.0073	RP_22G3 UP	RP_bf_vs_RP_22G3
AT3G50280	9.479	1.442	0.001122	0.00753	RP_22G3 UP	RP_bf_vs_RP_22G3
AT4G18197	9.688	1.228	0.001125	0.007548	RP_22G3 UP	RP_bf_vs_RP_22G3
AT5G04310	9.679	1.096	0.001138	0.007622	RP_22G3 UP	RP_bf_vs_RP_22G3
AT1G10920	9.409	1.909	0.001151	0.007694	RP_22G3 UP	RP_bf_vs_RP_22G3
AT2G47530	9.521	1.325	0.001174	0.007821	RP_22G3 UP	RP_bf_vs_RP_22G3
AT2G04038	9.202	5.841	0.001177	0.007836	RP_22G3 UP	RP_bf_vs_RP_22G3
AT3G55700	9.439	-1.962	0.001194	0.007937	RP_bf UP	RP_bf_vs_RP_22G3
AT4G30640	9.675	1.075	0.00121	0.008018	RP_22G3 UP	RP_bf_vs_RP_22G3
AT5G45310	9.356	2.559	0.001211	0.008024	RP_22G3 UP	RP_bf_vs_RP_22G3
AT3G59710	9.378	2.474	0.00122	0.008072	RP_22G3 UP	RP_bf_vs_RP_22G3
AT2G46660	9.584	1.377	0.001226	0.008106	RP_22G3 UP	RP_bf_vs_RP_22G3
AT4G19100	9.554	1.328	0.001228	0.008119	RP_22G3 UP	RP_bf_vs_RP_22G3
AT2G17890	9.382	2.062	0.00123	0.008122	RP_22G3 UP	RP_bf_vs_RP_22G3
AT2G26740	9.674	-1.352	0.001234	0.00814	RP_bf UP	RP_bf_vs_RP_22G3
AT2G31310	9.378	1.995	0.001234	0.008141	RP_22G3 UP	RP_bf_vs_RP_22G3
AT4G32340	9.386	2.104	0.001234	0.00814	RP_22G3 UP	RP_bf_vs_RP_22G3
AT5G15960	10.421	1.568	0.001243	0.008184	RP_22G3 UP	RP_bf_vs_RP_22G3
AT3G22760	9.649	1.107	0.001267	0.008319	RP_22G3 UP	RP_bf_vs_RP_22G3
AT4G13680	9.4	1.758	0.001268	0.008322	RP_22G3 UP	RP_bf_vs_RP_22G3
AT2G20520	9.26	-3.963	0.001275	0.008358	RP_bf UP	RP_bf_vs_RP_22G3
AT3G54830	9.284	3.8	0.001278	0.008366	RP_22G3 UP	RP_bf_vs_RP_22G3
AT5G28960	9.181	5.177	0.001282	0.008389	RP_22G3 UP	RP_bf_vs_RP_22G3
AT5G65500	9.499	1.547	0.001312	0.008553	RP_22G3 UP	RP_bf_vs_RP_22G3
AT4G38770	11.055	1.138	0.001335	0.008684	RP_22G3 UP	RP_bf_vs_RP_22G3
AT4G28460	9.356	2.803	0.001337	0.008686	RP_22G3 UP	RP_bf_vs_RP_22G3
AT2G44290	9.621	1.177	0.001344	0.008721	RP_22G3 UP	RP_bf_vs_RP_22G3
AT1G79310	9.657	1.109	0.001356	0.008782	RP_22G3 UP	RP_bf_vs_RP_22G3
AT3G29670	9.374	2.216	0.001384	0.008931	RP_22G3 UP	RP_bf_vs_RP_22G3
AT1G63055	9.268	5.599	0.001387	0.008947	RP_22G3 UP	RP_bf_vs_RP_22G3
AT1G76800	10.056	2.423	0.00139	0.008962	RP_22G3 UP	RP_bf_vs_RP_22G3
AT2G21260	9.402	-2.917	0.001411	0.009084	RP_bf UP	RP_bf_vs_RP_22G3
AT2G16630	9.686	-1.171	0.001417	0.009122	RP_bf UP	RP_bf_vs_RP_22G3
AT3G23290	9.598	1.319	0.001432	0.009206	RP_22G3 UP	RP_bf_vs_RP_22G3
AT1G63057	9.21	6.089	0.001444	0.009268	RP_22G3 UP	RP_bf_vs_RP_22G3
AT4G33450	9.457	1.634	0.001445	0.00927	RP_22G3 UP	RP_bf_vs_RP_22G3
AT5G26200	9.493	1.574	0.001451	0.009296	RP_22G3 UP	RP_bf_vs_RP_22G3
AT1G79330	9.605	1.127	0.001455	0.009314	RP_22G3 UP	RP_bf_vs_RP_22G3
AT5G45090	9.535	1.437	0.001455	0.009314	RP_22G3 UP	RP_bf_vs_RP_22G3
AT5G06905	9.238	4.866	0.001475	0.009427	RP_22G3 UP	RP_bf_vs_RP_22G3
AT1G24735	9.698	-1.107	0.001488	0.009503	RP_bf UP	RP_bf_vs_RP_22G3
AT4G11340	9.189	5.513	0.001488	0.009503	RP_22G3 UP	RP_bf_vs_RP_22G3
AT1G45191	9.298	2.947	0.001493	0.009523	RP_22G3 UP	RP_bf_vs_RP_22G3
AT1G63750	9.554	-1.519	0.001495	0.009526	RP_bf UP	RP_bf_vs_RP_22G3
AT1G74080	9.428	2.063	0.00151	0.009602	RP_22G3 UP	RP_bf_vs_RP_22G3
AT2G18050	10.157	1.698	0.001525	0.009698	RP_22G3 UP	RP_bf_vs_RP_22G3
AT4G26830	9.19	5.522	0.001554	0.009851	RP_22G3 UP	RP_bf_vs_RP_22G3
AT2G18210	9.745	1.032	0.001558	0.009873	RP_22G3 UP	RP_bf_vs_RP_22G3
AT5G65800	9.434	1.684	0.001559	0.009874	RP_22G3 UP	RP_bf_vs_RP_22G3
AT4G36000	9.242	4.953	0.001571	0.009941	RP_22G3 UP	RP_bf_vs_RP_22G3
AT1G78230	9.414	1.751	0.001585	0.01002	RP_22G3 UP	RP_bf_vs_RP_22G3
AT3G50470	9.358	2.159	0.001588	0.01003	RP_22G3 UP	RP_bf_vs_RP_22G3
AT5G07880	9.341	-2.452	0.001599	0.01009	RP_bf UP	RP_bf_vs_RP_22G3
AT5G36260	9.468	1.567	0.0016	0.0101	RP_22G3 UP	RP_bf_vs_RP_22G3
AT3G47580	9.209	6.044	0.001621	0.0102	RP_22G3 UP	RP_bf_vs_RP_22G3
AT2G26870	9.624	-1.189	0.001633	0.01027	RP_bf UP	RP_bf_vs_RP_22G3
ATMG01200	9.349	-3.233	0.001683	0.01053	RP_bf UP	RP_bf_vs_RP_22G3
AT4G17250	9.782	1.004	0.001699	0.01062	RP_22G3 UP	RP_bf_vs_RP_22G3
AT5G40860	9.655	-1.128	0.001703	0.01064	RP_bf UP	RP_bf_vs_RP_22G3
AT1G16410	9.352	-6.761	0.001719	0.01074	RP_bf UP	RP_bf_vs_RP_22G3
AT3G02100	9.186	5.33	0.001727	0.01078	RP_22G3 UP	RP_bf_vs_RP_22G3
AT2G33810	9.247	5.177	0.001735	0.01081	RP_22G3 UP	RP_bf_vs_RP_22G3
AT1G70100	9.776	1.032	0.001741	0.01084	RP_22G3 UP	RP_bf_vs_RP_22G3
AT2G46250	9.453	1.64	0.001775	0.01103	RP_22G3 UP	RP_bf_vs_RP_22G3
AT3G57920	9.32	2.491	0.001787	0.0111	RP_22G3 UP	RP_bf_vs_RP_22G3
AT5G60060	9.238	5.049	0.001789	0.01111	RP_22G3 UP	RP_bf_vs_RP_22G3
AT2G02010	9.256	5.285	0.001831	0.01134	RP_22G3 UP	RP_bf_vs_RP_22G3
AT1G18990	9.201	5.809	0.001839	0.01139	RP_22G3 UP	RP_bf_vs_RP_22G3
AT1G04053	9.465	1.636	0.001867	0.01152	RP_22G3 UP	RP_bf_vs_RP_22G3
AT1G04880	9.418	-2.145	0.001881	0.01159	RP_bf UP	RP_bf_vs_RP_22G3
AT3G05950	9.2	5.829	0.001936	0.0119	RP_22G3 UP	RP_bf_vs_RP_22G3
AT2G31085	9.607	1.076	0.001963	0.01203	RP_22G3 UP	RP_bf_vs_RP_22G3
AT1G52560	9.492	1.557	0.001977	0.0121	RP_22G3 UP	RP_bf_vs_RP_22G3
AT1G07175	9.302	2.656	0.002012	0.01228	RP_22G3 UP	RP_bf_vs_RP_22G3
AT3G01840	9.406	-1.947	0.002012	0.01228	RP_bf UP	RP_bf_vs_RP_22G3
AT3G09960	9.668	1.001	0.002036	0.01241	RP_22G3 UP	RP_bf_vs_RP_22G3
AT4G35290	9.594	1.086	0.002083	0.01266	RP_22G3 UP	RP_bf_vs_RP_22G3
AT2G05400	9.202	5.852	0.002092	0.01271	RP_22G3 UP	RP_bf_vs_RP_22G3
AT3G48520	9.762	1.099	0.002132	0.01292	RP_22G3 UP	RP_bf_vs_RP_22G3
AT5G27230	9.628	-1.281	0.002135	0.01293	RP_bf UP	RP_bf_vs_RP_22G3
AT1G24140	9.329	2.774	0.002179	0.01315	RP_22G3 UP	RP_bf_vs_RP_22G3
AT3G46080	9.534	-1.515	0.002228	0.01341	RP_bf UP	RP_bf_vs_RP_22G3
AT2G33070	9.322	2.473	0.002236	0.01345	RP_22G3 UP	RP_bf_vs_RP_22G3
AT5G44582	9.245	5.063	0.00225	0.01352	RP_22G3 UP	RP_bf_vs_RP_22G3
AT3G20360	9.304	2.559	0.002256	0.01354	RP_22G3 UP	RP_bf_vs_RP_22G3
AT5G24920	9.598	1.229	0.00226	0.01356	RP_22G3 UP	RP_bf_vs_RP_22G3
AT1G58037	9.502	1.12	0.00229	0.01371	RP_22G3 UP	RP_bf_vs_RP_22G3
AT3G50710	9.255	3.42	0.002303	0.01377	RP_22G3 UP	RP_bf_vs_RP_22G3
AT1G49030	9.353	1.836	0.002306	0.01378	RP_22G3 UP	RP_bf_vs_RP_22G3
AT5G19800	9.516	-1.399	0.002313	0.01381	RP_bf UP	RP_bf_vs_RP_22G3
AT4G11550	9.607	1.045	0.002334	0.01392	RP_22G3 UP	RP_bf_vs_RP_22G3
AT5G43300	9.262	4.268	0.00237	0.01411	RP_22G3 UP	RP_bf_vs_RP_22G3
AT1G64160	9.21	6.038	0.002389	0.0142	RP_22G3 UP	RP_bf_vs_RP_22G3
AT3G48490	9.374	1.927	0.002398	0.01424	RP_22G3 UP	RP_bf_vs_RP_22G3
AT5G66335	9.196	5.692	0.002404	0.01426	RP_22G3 UP	RP_bf_vs_RP_22G3
AT1G71480	9.739	-1.073	0.002405	0.01427	RP_bf UP	RP_bf_vs_RP_22G3
AT5G04730	9.382	1.95	0.002409	0.01428	RP_22G3 UP	RP_bf_vs_RP_22G3
AT5G52940	9.273	-4.633	0.002432	0.0144	RP_bf UP	RP_bf_vs_RP_22G3
AT1G09310	9.843	-2.875	0.002455	0.0145	RP_bf UP	RP_bf_vs_RP_22G3
AT2G40250	9.366	-2.437	0.002468	0.01456	RP_bf UP	RP_bf_vs_RP_22G3
AT1G53130	9.393	-2.743	0.002482	0.01463	RP_bf UP	RP_bf_vs_RP_22G3
AT1G44130	9.267	3.721	0.002494	0.01469	RP_22G3 UP	RP_bf_vs_RP_22G3
AT2G35210	9.576	1.181	0.002497	0.0147	RP_22G3 UP	RP_bf_vs_RP_22G3
AT1G04150	9.505	1.356	0.002516	0.01479	RP_22G3 UP	RP_bf_vs_RP_22G3
AT5G62020	9.451	1.557	0.002536	0.01489	RP_22G3 UP	RP_bf_vs_RP_22G3
AT1G72645	9.329	2.319	0.002554	0.01497	RP_22G3 UP	RP_bf_vs_RP_22G3
AT5G52970	9.515	1.522	0.002586	0.01513	RP_22G3 UP	RP_bf_vs_RP_22G3
AT5G05740	9.78	1.037	0.002607	0.01524	RP_22G3 UP	RP_bf_vs_RP_22G3
AT5G20790	9.553	-1.261	0.002611	0.01525	RP_bf UP	RP_bf_vs_RP_22G3
AT1G59730	9.494	-1.578	0.002615	0.01527	RP_bf UP	RP_bf_vs_RP_22G3
AT1G15002	9.179	5.099	0.002633	0.01534	RP_22G3 UP	RP_bf_vs_RP_22G3
AT1G36640	9.333	2.37	0.002643	0.01539	RP_22G3 UP	RP_bf_vs_RP_22G3
AT4G11547	9.513	1.416	0.002643	0.01539	RP_22G3 UP	RP_bf_vs_RP_22G3
AT1G54870	9.197	5.756	0.002695	0.01565	RP_22G3 UP	RP_bf_vs_RP_22G3
AT1G67270	9.312	2.859	0.002725	0.0158	RP_22G3 UP	RP_bf_vs_RP_22G3
AT4G23280	9.275	3.871	0.002726	0.0158	RP_22G3 UP	RP_bf_vs_RP_22G3
AT4G36810	9.325	-2.053	0.00276	0.01596	RP_bf UP	RP_bf_vs_RP_22G3
AT4G26330	9.247	5.086	0.002769	0.01601	RP_22G3 UP	RP_bf_vs_RP_22G3
AT5G16410	9.47	1.47	0.002806	0.01617	RP_22G3 UP	RP_bf_vs_RP_22G3
AT1G60130	9.465	1.364	0.002828	0.01627	RP_22G3 UP	RP_bf_vs_RP_22G3
AT5G07990	9.402	1.668	0.002828	0.01627	RP_22G3 UP	RP_bf_vs_RP_22G3
AT5G49150	9.423	1.906	0.00285	0.01637	RP_22G3 UP	RP_bf_vs_RP_22G3
AT4G35070	9.555	1.263	0.002865	0.01644	RP_22G3 UP	RP_bf_vs_RP_22G3
AT2G31560	9.614	1.093	0.002913	0.01667	RP_22G3 UP	RP_bf_vs_RP_22G3
AT4G15550	9.584	-1.183	0.002979	0.01699	RP_bf UP	RP_bf_vs_RP_22G3
AT5G56960	9.203	5.859	0.003011	0.01716	RP_22G3 UP	RP_bf_vs_RP_22G3
AT3G11385	9.322	1.966	0.003021	0.0172	RP_22G3 UP	RP_bf_vs_RP_22G3
AT1G13500	9.316	2.26	0.003028	0.01724	RP_22G3 UP	RP_bf_vs_RP_22G3
AT1G21120	10.708	1.351	0.003036	0.01728	RP_22G3 UP	RP_bf_vs_RP_22G3
AT5G50590	9.226	4.598	0.003037	0.01728	RP_22G3 UP	RP_bf_vs_RP_22G3
AT1G52230	9.667	1.163	0.003041	0.01729	RP_22G3 UP	RP_bf_vs_RP_22G3
AT2G07305	9.297	-8.069	0.003043	0.0173	RP_bf UP	RP_bf_vs_RP_22G3
AT1G11070	9.505	1.31	0.003081	0.01745	RP_22G3 UP	RP_bf_vs_RP_22G3
AT2G21400	9.187	5.379	0.003088	0.01748	RP_22G3 UP	RP_bf_vs_RP_22G3
AT5G24600	9.462	-1.862	0.003105	0.01755	RP_bf UP	RP_bf_vs_RP_22G3
AT5G44572	9.578	1.254	0.003117	0.01761	RP_22G3 UP	RP_bf_vs_RP_22G3
AT3G54120	9.505	1.403	0.003135	0.0177	RP_22G3 UP	RP_bf_vs_RP_22G3
AT5G36700	9.26	7.1	0.003219	0.01812	RP_22G3 UP	RP_bf_vs_RP_22G3
AT1G49570	9.943	-1.033	0.003227	0.01816	RP_bf UP	RP_bf_vs_RP_22G3
AT1G58602	9.509	1.398	0.003251	0.01827	RP_22G3 UP	RP_bf_vs_RP_22G3
AT3G10815	9.645	-1.05	0.003261	0.01831	RP_bf UP	RP_bf_vs_RP_22G3
AT1G18300	9.595	1.154	0.003269	0.01834	RP_22G3 UP	RP_bf_vs_RP_22G3
AT5G36110	9.597	1.032	0.003287	0.01842	RP_22G3 UP	RP_bf_vs_RP_22G3
AT3G58350	9.608	1.114	0.003294	0.01844	RP_22G3 UP	RP_bf_vs_RP_22G3
AT3G24510	9.224	6.382	0.003302	0.01848	RP_22G3 UP	RP_bf_vs_RP_22G3
AT2G31083	9.192	5.564	0.003312	0.01853	RP_22G3 UP	RP_bf_vs_RP_22G3
AT5G50600	9.335	2.438	0.003329	0.01858	RP_22G3 UP	RP_bf_vs_RP_22G3
AT2G25297	9.312	3.429	0.003339	0.0186	RP_22G3 UP	RP_bf_vs_RP_22G3
AT5G19060	9.448	1.507	0.003367	0.01874	RP_22G3 UP	RP_bf_vs_RP_22G3
AT5G07150	9.646	1.025	0.003384	0.01882	RP_22G3 UP	RP_bf_vs_RP_22G3
AT1G60750	10.006	-1.717	0.003396	0.01887	RP_bf UP	RP_bf_vs_RP_22G3
AT5G38450	9.559	1.161	0.003402	0.01889	RP_22G3 UP	RP_bf_vs_RP_22G3
AT3G12750	9.579	1.179	0.003407	0.01891	RP_22G3 UP	RP_bf_vs_RP_22G3
AT2G43620	9.419	1.679	0.003429	0.01901	RP_22G3 UP	RP_bf_vs_RP_22G3
AT3G58060	9.466	-1.686	0.003443	0.01908	RP_bf UP	RP_bf_vs_RP_22G3
AT1G51620	9.349	2.151	0.003456	0.01914	RP_22G3 UP	RP_bf_vs_RP_22G3
AT2G05310	9.484	1.601	0.003483	0.01924	RP_22G3 UP	RP_bf_vs_RP_22G3
AT1G16730	9.369	-2.434	0.003511	0.01937	RP_bf UP	RP_bf_vs_RP_22G3
AT1G49920	9.493	-1.557	0.003535	0.01948	RP_bf UP	RP_bf_vs_RP_22G3
AT5G37840	9.209	6.07	0.003588	0.01971	RP_22G3 UP	RP_bf_vs_RP_22G3
AT3G12820	9.591	-1.274	0.003591	0.01972	RP_bf UP	RP_bf_vs_RP_22G3
AT5G44900	9.517	1.206	0.00364	0.01995	RP_22G3 UP	RP_bf_vs_RP_22G3
AT3G05936	9.354	2.068	0.003715	0.02031	RP_22G3 UP	RP_bf_vs_RP_22G3
AT3G24110	9.606	1.116	0.003722	0.02032	RP_22G3 UP	RP_bf_vs_RP_22G3
AT1G57980	9.376	1.651	0.003739	0.0204	RP_22G3 UP	RP_bf_vs_RP_22G3
AT4G33590	9.233	3.658	0.003753	0.02046	RP_22G3 UP	RP_bf_vs_RP_22G3
AT4G23030	9.244	5.05	0.003761	0.0205	RP_22G3 UP	RP_bf_vs_RP_22G3
AT4G13280	10.535	1.281	0.00379	0.02062	RP_22G3 UP	RP_bf_vs_RP_22G3
AT1G33670	9.228	4.678	0.003853	0.0209	RP_22G3 UP	RP_bf_vs_RP_22G3
AT2G07725	9.481	-1.916	0.003894	0.02108	RP_bf UP	RP_bf_vs_RP_22G3
AT1G49952	9.19	5.532	0.003936	0.02128	RP_22G3 UP	RP_bf_vs_RP_22G3
AT1G18170	9.345	2.038	0.004	0.02159	RP_22G3 UP	RP_bf_vs_RP_22G3
AT5G46090	9.241	3.814	0.00402	0.02168	RP_22G3 UP	RP_bf_vs_RP_22G3
AT3G53720	9.294	3.105	0.004066	0.02188	RP_22G3 UP	RP_bf_vs_RP_22G3
AT3G29100	9.568	1.097	0.004137	0.02216	RP_22G3 UP	RP_bf_vs_RP_22G3
ATMG00180	9.428	-1.924	0.004176	0.02233	RP_bf UP	RP_bf_vs_RP_22G3
AT4G24450	9.634	1.189	0.004292	0.02289	RP_22G3 UP	RP_bf_vs_RP_22G3
AT1G21500	9.18	5.242	0.004321	0.023	RP_22G3 UP	RP_bf_vs_RP_22G3
AT4G27810	9.341	2.114	0.004363	0.02315	RP_22G3 UP	RP_bf_vs_RP_22G3
AT1G70440	9.537	-1.351	0.004401	0.0233	RP_bf UP	RP_bf_vs_RP_22G3
AT2G36970	9.181	-5.509	0.004427	0.02341	RP_bf UP	RP_bf_vs_RP_22G3
AT3G29680	9.57	1.195	0.004469	0.02358	RP_22G3 UP	RP_bf_vs_RP_22G3
AT1G46768	9.637	1.032	0.004504	0.02372	RP_22G3 UP	RP_bf_vs_RP_22G3
ATMG00520	9.474	-1.547	0.00451	0.02375	RP_bf UP	RP_bf_vs_RP_22G3
AT5G62420	9.529	1.15	0.004517	0.02377	RP_22G3 UP	RP_bf_vs_RP_22G3
AT5G15025	9.492	-1.36	0.004566	0.02398	RP_bf UP	RP_bf_vs_RP_22G3
AT3G47030	9.359	-2.394	0.004567	0.02398	RP_bf UP	RP_bf_vs_RP_22G3
AT5G64190	9.385	-2.387	0.004602	0.02413	RP_bf UP	RP_bf_vs_RP_22G3
AT2G19050	9.394	1.466	0.004614	0.02417	RP_22G3 UP	RP_bf_vs_RP_22G3
AT5G15940	9.635	-1.264	0.004632	0.02424	RP_bf UP	RP_bf_vs_RP_22G3
AT3G61700	9.242	-4.287	0.004678	0.0244	RP_bf UP	RP_bf_vs_RP_22G3
AT3G15830	9.23	4.732	0.004693	0.02445	RP_22G3 UP	RP_bf_vs_RP_22G3
AT2G43550	9.51	1.265	0.004702	0.02449	RP_22G3 UP	RP_bf_vs_RP_22G3
AT1G48640	9.519	1.13	0.004706	0.0245	RP_22G3 UP	RP_bf_vs_RP_22G3
AT2G26695	9.302	2.232	0.004732	0.02461	RP_22G3 UP	RP_bf_vs_RP_22G3
AT4G01890	9.234	3.718	0.004749	0.02468	RP_22G3 UP	RP_bf_vs_RP_22G3
AT4G00890	9.516	1.241	0.004885	0.02527	RP_22G3 UP	RP_bf_vs_RP_22G3
AT2G01770	9.188	5.487	0.005007	0.02585	RP_22G3 UP	RP_bf_vs_RP_22G3
AT3G08660	9.317	2.362	0.005011	0.02587	RP_22G3 UP	RP_bf_vs_RP_22G3
ATMG00660	9.435	-1.738	0.005094	0.02623	RP_bf UP	RP_bf_vs_RP_22G3
AT1G71330	9.618	-1.125	0.005123	0.02636	RP_bf UP	RP_bf_vs_RP_22G3
AT4G24090	9.591	1.084	0.005154	0.0265	RP_22G3 UP	RP_bf_vs_RP_22G3
AT1G60600	9.573	1.085	0.005211	0.02673	RP_22G3 UP	RP_bf_vs_RP_22G3
AT4G34510	9.37	1.69	0.005214	0.02673	RP_22G3 UP	RP_bf_vs_RP_22G3
AT5G40010	9.538	1.255	0.005228	0.02679	RP_22G3 UP	RP_bf_vs_RP_22G3
AT4G14280	9.301	2.237	0.00523	0.02679	RP_22G3 UP	RP_bf_vs_RP_22G3
AT2G36630	9.436	-1.758	0.005238	0.02681	RP_bf UP	RP_bf_vs_RP_22G3
AT3G46490	9.448	1.475	0.005283	0.02701	RP_22G3 UP	RP_bf_vs_RP_22G3
AT5G47000	9.3	-2.698	0.005283	0.02701	RP_bf UP	RP_bf_vs_RP_22G3
AT1G29100	9.214	4.358	0.00531	0.02712	RP_22G3 UP	RP_bf_vs_RP_22G3
AT4G10370	9.561	1.027	0.005332	0.02721	RP_22G3 UP	RP_bf_vs_RP_22G3
AT3G52072	9.661	1.079	0.005345	0.02724	RP_22G3 UP	RP_bf_vs_RP_22G3
AT2G05530	9.204	5.876	0.005373	0.02734	RP_22G3 UP	RP_bf_vs_RP_22G3
AT5G24275	9.398	-2.294	0.005382	0.02737	RP_bf UP	RP_bf_vs_RP_22G3
AT1G15640	9.381	1.662	0.005429	0.02757	RP_22G3 UP	RP_bf_vs_RP_22G3
AT2G07787	9.366	-2.41	0.005433	0.02758	RP_bf UP	RP_bf_vs_RP_22G3
AT5G23030	9.398	1.568	0.005453	0.02766	RP_22G3 UP	RP_bf_vs_RP_22G3
AT4G19830	9.58	1.086	0.005552	0.02805	RP_22G3 UP	RP_bf_vs_RP_22G3
AT2G22650	9.65	1.035	0.005555	0.02805	RP_22G3 UP	RP_bf_vs_RP_22G3
AT3G02150	9.497	-1.534	0.005556	0.02805	RP_bf UP	RP_bf_vs_RP_22G3
AT5G38430	9.232	-7.243	0.005575	0.02813	RP_bf UP	RP_bf_vs_RP_22G3
ATMG00830	9.355	-2.423	0.005644	0.02838	RP_bf UP	RP_bf_vs_RP_22G3
AT4G04221	9.719	1.035	0.005659	0.02845	RP_22G3 UP	RP_bf_vs_RP_22G3
AT5G24880	9.369	1.707	0.005689	0.02858	RP_22G3 UP	RP_bf_vs_RP_22G3
AT5G22390	9.355	-2.325	0.005708	0.02863	RP_bf UP	RP_bf_vs_RP_22G3
AT5G63595	9.562	1.098	0.005745	0.02876	RP_22G3 UP	RP_bf_vs_RP_22G3
AT3G46800	9.26	2.748	0.005761	0.02883	RP_22G3 UP	RP_bf_vs_RP_22G3
AT5G27110	9.646	-1.004	0.005762	0.02883	RP_bf UP	RP_bf_vs_RP_22G3
AT3G53820	9.392	1.664	0.005794	0.02898	RP_22G3 UP	RP_bf_vs_RP_22G3
AT5G55270	9.247	-4.341	0.005836	0.02913	RP_bf UP	RP_bf_vs_RP_22G3
AT5G62210	9.393	1.665	0.005851	0.02919	RP_22G3 UP	RP_bf_vs_RP_22G3
AT4G33330	9.56	1.087	0.005909	0.02945	RP_22G3 UP	RP_bf_vs_RP_22G3
AT3G46900	9.533	-1.224	0.005931	0.02954	RP_bf UP	RP_bf_vs_RP_22G3
AT1G13550	9.319	2.192	0.005949	0.02961	RP_22G3 UP	RP_bf_vs_RP_22G3
AT1G09575	9.565	1.121	0.00601	0.02984	RP_22G3 UP	RP_bf_vs_RP_22G3
AT1G29230	9.44	1.395	0.006014	0.02985	RP_22G3 UP	RP_bf_vs_RP_22G3
AT3G51230	9.55	1.045	0.006073	0.03008	RP_22G3 UP	RP_bf_vs_RP_22G3
AT5G01215	9.596	2.872	0.006075	0.03008	RP_22G3 UP	RP_bf_vs_RP_22G3
AT4G04055	9.195	5.655	0.006084	0.03011	RP_22G3 UP	RP_bf_vs_RP_22G3
AT4G16370	10.475	-1.677	0.006089	0.03013	RP_bf UP	RP_bf_vs_RP_22G3
AT3G27690	9.236	3.682	0.006148	0.03038	RP_22G3 UP	RP_bf_vs_RP_22G3
AT3G21890	9.358	-1.905	0.006151	0.03039	RP_bf UP	RP_bf_vs_RP_22G3
AT3G57180	9.55	1.053	0.006164	0.03043	RP_22G3 UP	RP_bf_vs_RP_22G3
AT2G22890	9.421	1.55	0.006187	0.03053	RP_22G3 UP	RP_bf_vs_RP_22G3
AT5G46350	9.396	1.798	0.006189	0.03053	RP_22G3 UP	RP_bf_vs_RP_22G3
AT5G25910	9.563	1.109	0.00619	0.03053	RP_22G3 UP	RP_bf_vs_RP_22G3
AT1G79130	9.342	2.139	0.006239	0.03073	RP_22G3 UP	RP_bf_vs_RP_22G3
AT3G08225	9.184	-5.578	0.006253	0.03079	RP_bf UP	RP_bf_vs_RP_22G3
AT2G07675	9.269	-3.742	0.006278	0.03089	RP_bf UP	RP_bf_vs_RP_22G3
AT4G33020	9.403	1.449	0.006337	0.03112	RP_22G3 UP	RP_bf_vs_RP_22G3
AT2G07741	9.196	5.698	0.006358	0.03122	RP_22G3 UP	RP_bf_vs_RP_22G3
AT4G17710	9.297	-3.554	0.006386	0.03134	RP_bf UP	RP_bf_vs_RP_22G3
AT5G52640	9.702	-1.123	0.006412	0.03145	RP_bf UP	RP_bf_vs_RP_22G3
ATMG01280	9.203	-6.119	0.006449	0.03159	RP_bf UP	RP_bf_vs_RP_22G3
AT2G07785	9.248	-4.373	0.006521	0.03188	RP_bf UP	RP_bf_vs_RP_22G3
AT1G17615	9.182	5.205	0.006531	0.03193	RP_22G3 UP	RP_bf_vs_RP_22G3
AT1G78720	9.25	3.902	0.006564	0.03206	RP_22G3 UP	RP_bf_vs_RP_22G3
AT2G17880	9.642	1.111	0.006577	0.0321	RP_22G3 UP	RP_bf_vs_RP_22G3
AT2G18480	9.777	1.816	0.006605	0.03219	RP_22G3 UP	RP_bf_vs_RP_22G3
AT1G64370	9.557	1.186	0.006629	0.03225	RP_22G3 UP	RP_bf_vs_RP_22G3
AT2G18260	9.305	2.711	0.006651	0.03231	RP_22G3 UP	RP_bf_vs_RP_22G3
AT3G48420	9.393	1.797	0.006666	0.03236	RP_22G3 UP	RP_bf_vs_RP_22G3
AT5G39530	9.564	1.311	0.006669	0.03237	RP_22G3 UP	RP_bf_vs_RP_22G3
AT4G25200	9.247	-5.433	0.006728	0.03261	RP_bf UP	RP_bf_vs_RP_22G3
AT2G13900	9.244	3.663	0.00676	0.03274	RP_22G3 UP	RP_bf_vs_RP_22G3
AT4G11370	9.425	1.561	0.006782	0.03281	RP_22G3 UP	RP_bf_vs_RP_22G3
AT4G38290	9.193	5.633	0.006787	0.03283	RP_22G3 UP	RP_bf_vs_RP_22G3
AT1G80320	9.508	1.035	0.00683	0.033	RP_22G3 UP	RP_bf_vs_RP_22G3
AT3G21620	9.569	1.068	0.006839	0.03302	RP_22G3 UP	RP_bf_vs_RP_22G3
AT1G08697	9.221	4.478	0.00687	0.03315	RP_22G3 UP	RP_bf_vs_RP_22G3
AT1G78955	9.522	1.317	0.006878	0.03316	RP_22G3 UP	RP_bf_vs_RP_22G3
AT5G57540	9.363	-1.837	0.006926	0.03334	RP_bf UP	RP_bf_vs_RP_22G3
AT3G06070	9.465	1.221	0.006928	0.03334	RP_22G3 UP	RP_bf_vs_RP_22G3
AT2G28815	9.451	-1.821	0.00693	0.03334	RP_bf UP	RP_bf_vs_RP_22G3
AT4G26490	9.51	1.246	0.006958	0.03345	RP_22G3 UP	RP_bf_vs_RP_22G3
AT2G22730	9.518	1.412	0.006976	0.03351	RP_22G3 UP	RP_bf_vs_RP_22G3
AT4G01190	9.255	3.657	0.006996	0.03357	RP_22G3 UP	RP_bf_vs_RP_22G3
ATMG00513	9.37	-2.179	0.007	0.03358	RP_bf UP	RP_bf_vs_RP_22G3
AT1G18830	9.41	-2.196	0.007039	0.03375	RP_bf UP	RP_bf_vs_RP_22G3
AT5G03840	9.443	1.511	0.007043	0.03376	RP_22G3 UP	RP_bf_vs_RP_22G3
AT5G66400	9.62	3.49	0.007063	0.03385	RP_22G3 UP	RP_bf_vs_RP_22G3
AT3G23250	9.471	1.47	0.007157	0.03425	RP_22G3 UP	RP_bf_vs_RP_22G3
AT5G51795	9.494	1.318	0.007164	0.03427	RP_22G3 UP	RP_bf_vs_RP_22G3
AT1G04330	9.347	-2.006	0.007174	0.03429	RP_bf UP	RP_bf_vs_RP_22G3
AT5G52890	9.563	-1.168	0.007199	0.03439	RP_bf UP	RP_bf_vs_RP_22G3
AT4G37235	9.17	4.771	0.007215	0.03446	RP_22G3 UP	RP_bf_vs_RP_22G3
AT3G19184	9.395	1.692	0.007277	0.03469	RP_22G3 UP	RP_bf_vs_RP_22G3
AT3G15510	9.615	1.075	0.007296	0.03477	RP_22G3 UP	RP_bf_vs_RP_22G3
AT5G45040	9.532	1.118	0.007301	0.03479	RP_22G3 UP	RP_bf_vs_RP_22G3
AT5G23710	9.492	-1.219	0.007328	0.03489	RP_bf UP	RP_bf_vs_RP_22G3
AT3G29639	9.196	5.672	0.007343	0.03495	RP_22G3 UP	RP_bf_vs_RP_22G3
AT5G07330	9.375	2.222	0.007346	0.03495	RP_22G3 UP	RP_bf_vs_RP_22G3
AT5G22870	9.523	1.124	0.007359	0.035	RP_22G3 UP	RP_bf_vs_RP_22G3
AT5G37490	9.39	-2.096	0.007367	0.03503	RP_bf UP	RP_bf_vs_RP_22G3
AT1G31040	9.378	1.739	0.007376	0.03506	RP_22G3 UP	RP_bf_vs_RP_22G3
AT2G02310	9.308	2.122	0.00744	0.0353	RP_22G3 UP	RP_bf_vs_RP_22G3
AT1G62580	9.471	-1.395	0.007485	0.03548	RP_bf UP	RP_bf_vs_RP_22G3
AT1G19610	9.181	5.277	0.007521	0.03562	RP_22G3 UP	RP_bf_vs_RP_22G3
AT4G21865	9.543	-1.19	0.007835	0.03672	RP_bf UP	RP_bf_vs_RP_22G3
AT3G10840	9.494	-1.606	0.00786	0.0368	RP_bf UP	RP_bf_vs_RP_22G3
AT4G13260	9.273	2.988	0.007868	0.03681	RP_22G3 UP	RP_bf_vs_RP_22G3
AT3G50150	9.495	1.119	0.007871	0.03681	RP_22G3 UP	RP_bf_vs_RP_22G3
AT5G41763	9.466	-1.595	0.007871	0.03681	RP_bf UP	RP_bf_vs_RP_22G3
AT1G52240	9.516	1.088	0.007875	0.03682	RP_22G3 UP	RP_bf_vs_RP_22G3
AT5G24100	9.508	1.078	0.007979	0.0372	RP_22G3 UP	RP_bf_vs_RP_22G3
AT1G33890	9.171	5.228	0.008017	0.03733	RP_22G3 UP	RP_bf_vs_RP_22G3
AT2G32500	9.554	1.083	0.008017	0.03733	RP_22G3 UP	RP_bf_vs_RP_22G3
AT4G09500	9.483	1.373	0.008036	0.0374	RP_22G3 UP	RP_bf_vs_RP_22G3
AT4G34380	9.263	2.961	0.008091	0.03763	RP_22G3 UP	RP_bf_vs_RP_22G3
AT4G36540	9.583	1.032	0.008174	0.03794	RP_22G3 UP	RP_bf_vs_RP_22G3
AT2G23170	9.526	-1.23	0.008215	0.03807	RP_bf UP	RP_bf_vs_RP_22G3
AT4G11310	9.227	4.609	0.008259	0.03823	RP_22G3 UP	RP_bf_vs_RP_22G3
AT2G04190	9.426	1.546	0.00832	0.03847	RP_22G3 UP	RP_bf_vs_RP_22G3
AT1G51460	9.495	-1.452	0.008344	0.03856	RP_bf UP	RP_bf_vs_RP_22G3
AT1G69920	9.308	2.943	0.008349	0.03856	RP_22G3 UP	RP_bf_vs_RP_22G3
AT3G41762	9.389	-1.864	0.008363	0.03859	RP_bf UP	RP_bf_vs_RP_22G3
AT2G42510	9.428	-1.768	0.008398	0.03869	RP_bf UP	RP_bf_vs_RP_22G3
AT3G27710	9.349	-2.897	0.008404	0.0387	RP_bf UP	RP_bf_vs_RP_22G3
AT2G34350	9.48	1.194	0.008407	0.0387	RP_22G3 UP	RP_bf_vs_RP_22G3
AT5G10970	9.622	1.063	0.008433	0.0388	RP_22G3 UP	RP_bf_vs_RP_22G3
AT5G14870	9.44	1.392	0.00844	0.03882	RP_22G3 UP	RP_bf_vs_RP_22G3
AT1G70830	9.63	-3.652	0.00847	0.03893	RP_bf UP	RP_bf_vs_RP_22G3
AT1G07690	9.179	5.179	0.008503	0.03903	RP_22G3 UP	RP_bf_vs_RP_22G3
AT4G28530	9.567	1.02	0.008511	0.03905	RP_22G3 UP	RP_bf_vs_RP_22G3
AT3G19800	9.416	1.809	0.008513	0.03905	RP_22G3 UP	RP_bf_vs_RP_22G3
AT1G15772	9.412	-2.015	0.008528	0.0391	RP_bf UP	RP_bf_vs_RP_22G3
AT2G07739	9.459	-1.823	0.008557	0.03919	RP_bf UP	RP_bf_vs_RP_22G3
AT5G11160	9.428	1.378	0.008589	0.03932	RP_22G3 UP	RP_bf_vs_RP_22G3
AT2G24700	9.392	1.847	0.008703	0.03973	RP_22G3 UP	RP_bf_vs_RP_22G3
AT3G59730	9.406	1.562	0.008753	0.03989	RP_22G3 UP	RP_bf_vs_RP_22G3
AT2G12170	9.184	5.37	0.008764	0.03991	RP_22G3 UP	RP_bf_vs_RP_22G3
AT2G23100	9.453	1.241	0.00877	0.03992	RP_22G3 UP	RP_bf_vs_RP_22G3
AT5G45000	9.453	1.305	0.008794	0.04002	RP_22G3 UP	RP_bf_vs_RP_22G3
AT3G21000	9.519	-1.391	0.008903	0.0404	RP_bf UP	RP_bf_vs_RP_22G3
AT1G34060	9.496	-1.367	0.008915	0.04044	RP_bf UP	RP_bf_vs_RP_22G3
AT5G47600	9.433	-1.58	0.008932	0.0405	RP_bf UP	RP_bf_vs_RP_22G3
AT1G21326	9.376	1.842	0.008976	0.04067	RP_22G3 UP	RP_bf_vs_RP_22G3
AT1G56430	9.514	-1.275	0.009343	0.04199	RP_bf UP	RP_bf_vs_RP_22G3
AT2G09300	9.192	-5.814	0.009418	0.04226	RP_bf UP	RP_bf_vs_RP_22G3
AT5G52260	9.357	1.822	0.00949	0.04252	RP_22G3 UP	RP_bf_vs_RP_22G3
AT1G47271	9.599	1.017	0.009519	0.04262	RP_22G3 UP	RP_bf_vs_RP_22G3
AT5G20820	9.609	-1.069	0.009658	0.04317	RP_bf UP	RP_bf_vs_RP_22G3
AT3G46530	9.63	1.04	0.00967	0.04322	RP_22G3 UP	RP_bf_vs_RP_22G3
AT1G27620	9.525	1.177	0.00972	0.04342	RP_22G3 UP	RP_bf_vs_RP_22G3
AT1G69240	9.562	-1.062	0.009735	0.04346	RP_bf UP	RP_bf_vs_RP_22G3
AT2G07719	9.307	-2.805	0.009751	0.0435	RP_bf UP	RP_bf_vs_RP_22G3
AT1G15000	9.206	-6.223	0.009756	0.04352	RP_bf UP	RP_bf_vs_RP_22G3
AT3G57190	9.611	1.023	0.009877	0.04397	RP_22G3 UP	RP_bf_vs_RP_22G3
AT2G20880	9.475	1.385	0.009945	0.0442	RP_22G3 UP	RP_bf_vs_RP_22G3
AT1G45616	9.217	4.335	0.009958	0.04425	RP_22G3 UP	RP_bf_vs_RP_22G3
AT2G24400	9.571	1.053	0.01002	0.04448	RP_22G3 UP	RP_bf_vs_RP_22G3
AT3G50820	10.149	1.325	0.01011	0.0448	RP_22G3 UP	RP_bf_vs_RP_22G3
AT5G36670	9.23	7.527	0.01018	0.04507	RP_22G3 UP	RP_bf_vs_RP_22G3
AT1G32510	9.275	-2.941	0.0102	0.04511	RP_bf UP	RP_bf_vs_RP_22G3
ATMG01090	9.427	-2.094	0.01028	0.04537	RP_bf UP	RP_bf_vs_RP_22G3
AT1G66090	9.283	2.488	0.0103	0.04545	RP_22G3 UP	RP_bf_vs_RP_22G3
AT2G24130	9.228	4.621	0.01031	0.04548	RP_22G3 UP	RP_bf_vs_RP_22G3
AT1G33540	9.396	1.43	0.01048	0.04608	RP_22G3 UP	RP_bf_vs_RP_22G3
AT5G51480	9.175	-5.32	0.0105	0.04613	RP_bf UP	RP_bf_vs_RP_22G3
AT4G40065	9.419	1.461	0.01053	0.04624	RP_22G3 UP	RP_bf_vs_RP_22G3
AT3G32047	9.252	2.483	0.01075	0.04704	RP_22G3 UP	RP_bf_vs_RP_22G3
AT5G02000	9.404	1.619	0.01095	0.04776	RP_22G3 UP	RP_bf_vs_RP_22G3
AT1G70700	9.557	1.138	0.01098	0.04789	RP_22G3 UP	RP_bf_vs_RP_22G3
AT3G51910	9.165	4.529	0.01108	0.04823	RP_22G3 UP	RP_bf_vs_RP_22G3
AT5G04150	9.435	1.323	0.01119	0.04864	RP_22G3 UP	RP_bf_vs_RP_22G3
AT5G52930	9.199	-6.048	0.01121	0.04871	RP_bf UP	RP_bf_vs_RP_22G3
AT3G54800	9.169	4.816	0.01122	0.04872	RP_22G3 UP	RP_bf_vs_RP_22G3
AT2G19190	9.448	1.54	0.0113	0.04899	RP_22G3 UP	RP_bf_vs_RP_22G3
AT5G39420	9.368	1.602	0.01131	0.04901	RP_22G3 UP	RP_bf_vs_RP_22G3
AT3G49110	9.259	3.273	0.01132	0.04903	RP_22G3 UP	RP_bf_vs_RP_22G3
AT1G60260	9.432	1.524	0.01135	0.04915	RP_22G3 UP	RP_bf_vs_RP_22G3
AT2G43530	9.322	2.15	0.0114	0.04932	RP_22G3 UP	RP_bf_vs_RP_22G3
AT5G06990	9.467	-1.253	0.01147	0.04959	RP_bf UP	RP_bf_vs_RP_22G3
AT4G01970	9.525	1.024	0.01148	0.04962	RP_22G3 UP	RP_bf_vs_RP_22G3
AT3G57770	9.367	-2.257	0.01153	0.04981	RP_bf UP	RP_bf_vs_RP_22G3
AT4G12545	10.757	3.489	1.431e-126	2.997e-122	RM_bf UP	RP_bf_vs_RM_bf
AT4G12550	10.845	3.275	4.725e-122	4.948e-118	RM_bf UP	RP_bf_vs_RM_bf
AT5G43330	11.392	-2.59	5.718e-99	3.993e-95	RP_bf UP	RP_bf_vs_RM_bf
AT3G49780	10.527	3.075	5.99e-82	3.136e-78	RM_bf UP	RP_bf_vs_RM_bf
AT2G18193	11.479	-2.419	6.334e-79	2.653e-75	RP_bf UP	RP_bf_vs_RM_bf
AT4G08300	10.188	6.865	2.286e-76	7.98e-73	RM_bf UP	RP_bf_vs_RM_bf
AT2G16005	10.484	3.211	1.211e-69	3.624e-66	RM_bf UP	RP_bf_vs_RM_bf
AT1G12080	11.323	1.937	3.224e-69	8.442e-66	RM_bf UP	RP_bf_vs_RM_bf
AT2G01520	13.315	1.932	1.836e-68	4.274e-65	RM_bf UP	RP_bf_vs_RM_bf
AT1G19900	10.212	3.023	6.724e-64	1.408e-60	RM_bf UP	RP_bf_vs_RM_bf
AT1G36180	10.951	-2.51	9.837e-61	1.873e-57	RP_bf UP	RP_bf_vs_RM_bf
AT4G15393	10.902	-2.161	2.927e-58	5.108e-55	RP_bf UP	RP_bf_vs_RM_bf
AT5G59680	10.406	2.431	2.648e-57	4.266e-54	RM_bf UP	RP_bf_vs_RM_bf
AT5G64120	13.408	-1.38	8.975e-56	1.343e-52	RP_bf UP	RP_bf_vs_RM_bf
AT5G24280	10.423	-3.214	1.244e-55	1.738e-52	RP_bf UP	RP_bf_vs_RM_bf
AT3G44300	13.378	-1.505	7.075e-55	9.262e-52	RP_bf UP	RP_bf_vs_RM_bf
AT1G05680	11.303	-2.189	4.778e-52	5.887e-49	RP_bf UP	RP_bf_vs_RM_bf
AT1G52820	9.929	5.684	7.254e-51	8.442e-48	RM_bf UP	RP_bf_vs_RM_bf
AT1G12010	10.414	2.098	9.89e-49	1.09e-45	RM_bf UP	RP_bf_vs_RM_bf
AT2G38390	12.087	1.698	2.253e-48	2.36e-45	RM_bf UP	RP_bf_vs_RM_bf
AT5G65750	12.422	-1.156	5.313e-48	5.299e-45	RP_bf UP	RP_bf_vs_RM_bf
AT4G15290	10.282	2.491	8.974e-48	8.544e-45	RM_bf UP	RP_bf_vs_RM_bf
AT4G33110	10.444	-2.607	9.499e-48	8.651e-45	RP_bf UP	RP_bf_vs_RM_bf
AT1G77120	10.297	-2.769	1.784e-47	1.557e-44	RP_bf UP	RP_bf_vs_RM_bf
AT4G39730	12.13	-1.39	1.113e-46	9.324e-44	RP_bf UP	RP_bf_vs_RM_bf
AT1G26390	9.941	3.404	2.198e-46	1.771e-43	RM_bf UP	RP_bf_vs_RM_bf
AT5G22800	10.565	-2.298	2.796e-46	2.169e-43	RP_bf UP	RP_bf_vs_RM_bf
AT5G14780	10.921	-2.035	5.252e-46	3.929e-43	RP_bf UP	RP_bf_vs_RM_bf
AT2G43510	10.31	-3.444	9.184e-45	6.633e-42	RP_bf UP	RP_bf_vs_RM_bf
AT4G15910	12.818	-1.23	4.301e-44	3.003e-41	RP_bf UP	RP_bf_vs_RM_bf
AT2G42250	9.904	6.536	1.024e-41	6.918e-39	RM_bf UP	RP_bf_vs_RM_bf
AT4G31290	12.537	-1.101	2.021e-41	1.323e-38	RP_bf UP	RP_bf_vs_RM_bf
AT5G19600	10.76	2.002	4.067e-41	2.581e-38	RM_bf UP	RP_bf_vs_RM_bf
AT4G02280	11.049	-1.644	8.655e-40	5.332e-37	RP_bf UP	RP_bf_vs_RM_bf
AT4G13770	10.535	2.3	2.656e-39	1.589e-36	RM_bf UP	RP_bf_vs_RM_bf
AT1G01190	10.288	2.137	1.881e-38	1.095e-35	RM_bf UP	RP_bf_vs_RM_bf
AT2G25980	11.87	1.219	6.976e-38	3.949e-35	RM_bf UP	RP_bf_vs_RM_bf
AT5G12270	9.807	3.889	1.026e-36	5.654e-34	RM_bf UP	RP_bf_vs_RM_bf
AT1G65310	10.365	2.133	5.793e-36	3.033e-33	RM_bf UP	RP_bf_vs_RM_bf
AT4G12490	10.398	-3.142	5.793e-36	3.033e-33	RP_bf UP	RP_bf_vs_RM_bf
AT4G30280	10.458	1.902	6.429e-36	3.284e-33	RM_bf UP	RP_bf_vs_RM_bf
AT5G62340	10.911	1.861	8.83e-36	4.404e-33	RM_bf UP	RP_bf_vs_RM_bf
AT2G39800	11.977	-1.263	1.647e-35	8.024e-33	RP_bf UP	RP_bf_vs_RM_bf
AT1G17020	10.654	-1.859	1.821e-35	8.671e-33	RP_bf UP	RP_bf_vs_RM_bf
AT3G63380	10.581	1.783	2.523e-35	1.174e-32	RM_bf UP	RP_bf_vs_RM_bf
AT2G43610	11.595	1.131	4.687e-35	2.134e-32	RM_bf UP	RP_bf_vs_RM_bf
AT3G56090	11.074	1.641	9.005e-35	4.013e-32	RM_bf UP	RP_bf_vs_RM_bf
AT2G39040	10.015	2.623	1.224e-34	5.341e-32	RM_bf UP	RP_bf_vs_RM_bf
AT2G37870	9.876	-4.043	7.689e-34	3.287e-31	RP_bf UP	RP_bf_vs_RM_bf
AT1G14220	9.884	3.173	2.014e-33	8.438e-31	RM_bf UP	RP_bf_vs_RM_bf
AT4G31970	9.707	6.045	1.067e-32	4.382e-30	RM_bf UP	RP_bf_vs_RM_bf
AT4G28940	11.4	1.155	1.896e-32	7.494e-30	RM_bf UP	RP_bf_vs_RM_bf
AT1G26250	10.859	2.811	2.115e-32	8.205e-30	RM_bf UP	RP_bf_vs_RM_bf
AT1G65970	10.406	2.027	2.183e-32	8.315e-30	RM_bf UP	RP_bf_vs_RM_bf
AT1G08830	11.766	-1.434	2.489e-32	9.308e-30	RP_bf UP	RP_bf_vs_RM_bf
AT2G21640	9.903	-3.91	5.547e-32	2.038e-29	RP_bf UP	RP_bf_vs_RM_bf
AT1G54890	9.794	3.021	9.912e-32	3.519e-29	RM_bf UP	RP_bf_vs_RM_bf
AT1G60730	12.523	-1.357	1.076e-31	3.755e-29	RP_bf UP	RP_bf_vs_RM_bf
AT2G33790	11.09	1.472	1.155e-30	3.903e-28	RM_bf UP	RP_bf_vs_RM_bf
AT1G02640	10.605	1.693	2.368e-30	7.874e-28	RM_bf UP	RP_bf_vs_RM_bf
AT3G02020	10.708	1.691	5.717e-30	1.871e-27	RM_bf UP	RP_bf_vs_RM_bf
AT5G43520	10.218	1.882	5.805e-30	1.871e-27	RM_bf UP	RP_bf_vs_RM_bf
AT3G06390	10.695	1.708	8.545e-29	2.712e-26	RM_bf UP	RP_bf_vs_RM_bf
AT1G57590	10.087	2.326	1.505e-28	4.704e-26	RM_bf UP	RP_bf_vs_RM_bf
AT4G04990	9.66	4.784	1.875e-28	5.776e-26	RM_bf UP	RP_bf_vs_RM_bf
AT1G17300	9.726	3.649	2.053e-28	6.231e-26	RM_bf UP	RP_bf_vs_RM_bf
AT5G14200	11.573	1.082	2.215e-28	6.627e-26	RM_bf UP	RP_bf_vs_RM_bf
AT2G38860	11.736	-1.069	3.275e-28	9.663e-26	RP_bf UP	RP_bf_vs_RM_bf
AT5G05890	10.344	1.65	3.701e-28	1.077e-25	RM_bf UP	RP_bf_vs_RM_bf
AT3G15356	9.795	2.722	1.742e-27	4.999e-25	RM_bf UP	RP_bf_vs_RM_bf
AT5G18860	11.935	1.08	1.829e-27	5.178e-25	RM_bf UP	RP_bf_vs_RM_bf
AT4G12330	9.999	2.206	4.931e-27	1.359e-24	RM_bf UP	RP_bf_vs_RM_bf
AT1G69410	12.068	-1.027	9.464e-27	2.574e-24	RP_bf UP	RP_bf_vs_RM_bf
AT5G63160	10.106	1.831	1.062e-26	2.851e-24	RM_bf UP	RP_bf_vs_RM_bf
AT2G07671	9.897	-3.439	2.683e-26	7.025e-24	RP_bf UP	RP_bf_vs_RM_bf
AT2G36800	9.755	-5.343	3.356e-26	8.677e-24	RP_bf UP	RP_bf_vs_RM_bf
AT5G23990	12.273	1.037	7.231e-26	1.825e-23	RM_bf UP	RP_bf_vs_RM_bf
AT3G21720	10.134	-2.647	8.33e-26	2.077e-23	RP_bf UP	RP_bf_vs_RM_bf
AT3G21340	9.826	2.79	2.921e-25	7.198e-23	RM_bf UP	RP_bf_vs_RM_bf
AT2G36460	12.041	-1.129	6.265e-25	1.508e-22	RP_bf UP	RP_bf_vs_RM_bf
AT5G40370	11.304	-1.229	7.845e-25	1.867e-22	RP_bf UP	RP_bf_vs_RM_bf
AT3G56360	11.565	-1.453	8.265e-25	1.945e-22	RP_bf UP	RP_bf_vs_RM_bf
AT3G63430	10.193	1.96	8.863e-25	2.063e-22	RM_bf UP	RP_bf_vs_RM_bf
AT3G32030	9.634	5.655	9.05e-25	2.083e-22	RM_bf UP	RP_bf_vs_RM_bf
AT4G22960	9.902	-3.122	1.311e-24	2.954e-22	RP_bf UP	RP_bf_vs_RM_bf
AT2G38940	11.051	-1.499	1.72e-24	3.833e-22	RP_bf UP	RP_bf_vs_RM_bf
AT3G27060	11.276	-1.251	2.931e-24	6.462e-22	RP_bf UP	RP_bf_vs_RM_bf
AT5G19240	10.186	2.031	3.367e-24	7.346e-22	RM_bf UP	RP_bf_vs_RM_bf
AT3G46280	11.285	1.083	4.057e-24	8.76e-22	RM_bf UP	RP_bf_vs_RM_bf
AT4G29080	10.728	1.373	4.345e-24	9.286e-22	RM_bf UP	RP_bf_vs_RM_bf
AT5G65640	11.457	-1.063	4.591e-24	9.713e-22	RP_bf UP	RP_bf_vs_RM_bf
AT3G19430	10.149	2.1	6.543e-24	1.357e-21	RM_bf UP	RP_bf_vs_RM_bf
AT2G36690	10.587	-1.6	6.723e-24	1.381e-21	RP_bf UP	RP_bf_vs_RM_bf
AT3G16390	10.112	1.947	6.799e-24	1.383e-21	RM_bf UP	RP_bf_vs_RM_bf
AT2G19060	9.932	2.232	7.652e-24	1.524e-21	RM_bf UP	RP_bf_vs_RM_bf
AT3G19710	10.613	1.651	7.714e-24	1.524e-21	RM_bf UP	RP_bf_vs_RM_bf
AT5G24140	9.728	3.697	9.644e-24	1.888e-21	RM_bf UP	RP_bf_vs_RM_bf
AT1G23850	9.733	3.137	1.031e-23	1.999e-21	RM_bf UP	RP_bf_vs_RM_bf
AT2G28990	10.223	1.887	1.583e-23	3.041e-21	RM_bf UP	RP_bf_vs_RM_bf
AT5G41080	11.316	1.186	2.973e-23	5.61e-21	RM_bf UP	RP_bf_vs_RM_bf
AT3G18280	11.887	-1.075	3.123e-23	5.788e-21	RP_bf UP	RP_bf_vs_RM_bf
AT4G11320	15.163	1.075	3.271e-23	5.957e-21	RM_bf UP	RP_bf_vs_RM_bf
AT4G02380	12.931	-1.203	3.768e-23	6.804e-21	RP_bf UP	RP_bf_vs_RM_bf
AT1G16400	10.693	1.484	4.353e-23	7.793e-21	RM_bf UP	RP_bf_vs_RM_bf
AT5G43450	10.129	-2.421	8.626e-23	1.518e-20	RP_bf UP	RP_bf_vs_RM_bf
AT3G02550	10.267	-1.689	1.102e-22	1.907e-20	RP_bf UP	RP_bf_vs_RM_bf
AT1G02220	11.029	-1.529	1.393e-22	2.391e-20	RP_bf UP	RP_bf_vs_RM_bf
AT2G18800	10.05	2.022	1.546e-22	2.611e-20	RM_bf UP	RP_bf_vs_RM_bf
AT1G23800	11.136	-1.137	1.663e-22	2.787e-20	RP_bf UP	RP_bf_vs_RM_bf
AT1G08590	10.982	1.217	2.233e-22	3.711e-20	RM_bf UP	RP_bf_vs_RM_bf
AT4G20230	10.15	1.679	3.902e-22	6.435e-20	RM_bf UP	RP_bf_vs_RM_bf
AT4G19230	10.935	-1.467	4.87e-22	7.847e-20	RP_bf UP	RP_bf_vs_RM_bf
AT2G15490	12.591	-1.098	5.967e-22	9.541e-20	RP_bf UP	RP_bf_vs_RM_bf
AT5G16970	11.488	-1.323	6.611e-22	1.041e-19	RP_bf UP	RP_bf_vs_RM_bf
AT1G22710	10.631	1.641	8.214e-22	1.284e-19	RM_bf UP	RP_bf_vs_RM_bf
AT4G08290	10.472	2.988	1.008e-21	1.565e-19	RM_bf UP	RP_bf_vs_RM_bf
AT5G46900	11.45	1.376	1.24e-21	1.91e-19	RM_bf UP	RP_bf_vs_RM_bf
AT1G22530	12.288	1.008	1.588e-21	2.428e-19	RM_bf UP	RP_bf_vs_RM_bf
AT5G23220	10.57	-1.48	1.62e-21	2.459e-19	RP_bf UP	RP_bf_vs_RM_bf
AT1G52050	10.374	1.822	2.011e-21	3.03e-19	RM_bf UP	RP_bf_vs_RM_bf
AT3G29430	9.626	3.609	2.095e-21	3.134e-19	RM_bf UP	RP_bf_vs_RM_bf
AT2G18600	9.946	-2.58	2.599e-21	3.861e-19	RP_bf UP	RP_bf_vs_RM_bf
AT5G24930	10.861	-1.265	7.142e-21	1.053e-18	RP_bf UP	RP_bf_vs_RM_bf
AT3G06355	11.222	-1.047	7.237e-21	1.06e-18	RP_bf UP	RP_bf_vs_RM_bf
AT5G39850	10.691	-1.347	7.322e-21	1.065e-18	RP_bf UP	RP_bf_vs_RM_bf
AT2G37760	11.371	-1.038	8.452e-21	1.221e-18	RP_bf UP	RP_bf_vs_RM_bf
AT5G45340	10.305	-1.928	8.684e-21	1.246e-18	RP_bf UP	RP_bf_vs_RM_bf
AT5G13370	10.508	-1.596	9.021e-21	1.285e-18	RP_bf UP	RP_bf_vs_RM_bf
AT5G02240	10.78	-1.19	1.258e-20	1.781e-18	RP_bf UP	RP_bf_vs_RM_bf
AT1G71140	9.835	-3.379	1.414e-20	1.988e-18	RP_bf UP	RP_bf_vs_RM_bf
AT4G00700	10.911	1.062	1.447e-20	2.021e-18	RM_bf UP	RP_bf_vs_RM_bf
AT3G61390	9.925	1.993	1.473e-20	2.044e-18	RM_bf UP	RP_bf_vs_RM_bf
AT2G29330	10.686	-1.332	1.485e-20	2.046e-18	RP_bf UP	RP_bf_vs_RM_bf
AT1G26255	9.631	3.085	1.671e-20	2.288e-18	RM_bf UP	RP_bf_vs_RM_bf
AT4G39770	10.001	1.873	1.881e-20	2.542e-18	RM_bf UP	RP_bf_vs_RM_bf
AT4G21830	10.984	1.099	2.614e-20	3.51e-18	RM_bf UP	RP_bf_vs_RM_bf
AT3G15353	10.816	1.247	2.763e-20	3.663e-18	RM_bf UP	RP_bf_vs_RM_bf
AT5G64330	10.356	1.662	4.253e-20	5.568e-18	RM_bf UP	RP_bf_vs_RM_bf
AT5G09440	10.947	1.323	6.076e-20	7.764e-18	RM_bf UP	RP_bf_vs_RM_bf
AT1G49450	10.097	1.785	7.014e-20	8.904e-18	RM_bf UP	RP_bf_vs_RM_bf
AT5G54100	10.793	-1.304	1.105e-19	1.386e-17	RP_bf UP	RP_bf_vs_RM_bf
AT4G38470	11.802	1.126	1.128e-19	1.406e-17	RM_bf UP	RP_bf_vs_RM_bf
AT3G11280	10.814	1.198	1.389e-19	1.721e-17	RM_bf UP	RP_bf_vs_RM_bf
AT1G25275	10.909	-1.238	1.696e-19	2.09e-17	RP_bf UP	RP_bf_vs_RM_bf
AT1G67870	12.523	1.02	1.787e-19	2.189e-17	RM_bf UP	RP_bf_vs_RM_bf
AT2G47710	11.101	-1.136	1.825e-19	2.223e-17	RP_bf UP	RP_bf_vs_RM_bf
AT3G23510	11.018	1.278	2.168e-19	2.625e-17	RM_bf UP	RP_bf_vs_RM_bf
AT1G23760	9.762	2.624	2.682e-19	3.228e-17	RM_bf UP	RP_bf_vs_RM_bf
AT1G77530	10.21	1.637	3.603e-19	4.313e-17	RM_bf UP	RP_bf_vs_RM_bf
AT3G15450	13.119	1.026	3.886e-19	4.625e-17	RM_bf UP	RP_bf_vs_RM_bf
AT3G52840	10.39	1.658	8.16e-19	9.548e-17	RM_bf UP	RP_bf_vs_RM_bf
AT1G32870	10.288	-1.736	1.378e-18	1.578e-16	RP_bf UP	RP_bf_vs_RM_bf
AT5G09570	9.699	-7.875	1.924e-18	2.178e-16	RP_bf UP	RP_bf_vs_RM_bf
AT1G77885	10.759	1.18	1.96e-18	2.207e-16	RM_bf UP	RP_bf_vs_RM_bf
AT5G58360	9.632	3.259	1.975e-18	2.212e-16	RM_bf UP	RP_bf_vs_RM_bf
AT3G58990	10.525	1.593	2.504e-18	2.776e-16	RM_bf UP	RP_bf_vs_RM_bf
AT2G14100	10.224	1.447	5.813e-18	6.342e-16	RM_bf UP	RP_bf_vs_RM_bf
AT1G14540	10.004	1.627	6.571e-18	7.131e-16	RM_bf UP	RP_bf_vs_RM_bf
AT5G19230	11.033	1.068	6.967e-18	7.484e-16	RM_bf UP	RP_bf_vs_RM_bf
AT4G04020	10.455	-1.413	9.643e-18	1.02e-15	RP_bf UP	RP_bf_vs_RM_bf
AT5G39580	9.661	2.556	1.024e-17	1.077e-15	RM_bf UP	RP_bf_vs_RM_bf
AT1G73330	14.684	1.547	1.195e-17	1.245e-15	RM_bf UP	RP_bf_vs_RM_bf
AT1G25450	10.07	1.602	1.545e-17	1.578e-15	RM_bf UP	RP_bf_vs_RM_bf
AT1G63530	10.069	1.827	1.621e-17	1.64e-15	RM_bf UP	RP_bf_vs_RM_bf
AT5G36870	9.585	2.985	1.934e-17	1.938e-15	RM_bf UP	RP_bf_vs_RM_bf
AT5G48720	10.384	-1.374	3.638e-17	3.594e-15	RP_bf UP	RP_bf_vs_RM_bf
AT1G75270	11.265	-1.083	5.044e-17	4.937e-15	RP_bf UP	RP_bf_vs_RM_bf
AT3G51350	10.244	1.526	6.638e-17	6.437e-15	RM_bf UP	RP_bf_vs_RM_bf
AT5G42600	9.698	3.57	7.072e-17	6.774e-15	RM_bf UP	RP_bf_vs_RM_bf
AT1G62280	10.458	1.399	7.083e-17	6.774e-15	RM_bf UP	RP_bf_vs_RM_bf
AT5G65683	10.78	1.002	8.23e-17	7.765e-15	RM_bf UP	RP_bf_vs_RM_bf
AT4G39955	10.885	-1.022	1.747e-16	1.619e-14	RP_bf UP	RP_bf_vs_RM_bf
AT4G19720	9.963	1.882	1.773e-16	1.636e-14	RM_bf UP	RP_bf_vs_RM_bf
AT5G07080	10.118	1.38	1.998e-16	1.828e-14	RM_bf UP	RP_bf_vs_RM_bf
AT3G55150	10.366	1.314	2.458e-16	2.229e-14	RM_bf UP	RP_bf_vs_RM_bf
AT5G65690	10.296	1.45	2.641e-16	2.384e-14	RM_bf UP	RP_bf_vs_RM_bf
AT1G22330	10.051	1.671	3.894e-16	3.485e-14	RM_bf UP	RP_bf_vs_RM_bf
AT1G70880	10.368	1.229	4.446e-16	3.946e-14	RM_bf UP	RP_bf_vs_RM_bf
AT1G12740	10.438	1.439	4.506e-16	3.983e-14	RM_bf UP	RP_bf_vs_RM_bf
AT3G58270	9.792	-2.499	4.715e-16	4.15e-14	RP_bf UP	RP_bf_vs_RM_bf
AT5G63450	10.202	1.494	5.15e-16	4.494e-14	RM_bf UP	RP_bf_vs_RM_bf
AT4G32870	10.799	-1.068	5.299e-16	4.606e-14	RP_bf UP	RP_bf_vs_RM_bf
[truncated: 1,114 more rows]

## Sheet: Supplementary Table S10
Supplementary Table S10：Primers for qRT-PCR used in this study.
Target Gene	Gene_ID	Sequence (5’-3’)
EIF4A1	AT3G13920	GCAGTCTCTTCGTGCTGACA
		TGTCATAGATCTGGTCCTTGAA
CPB60g	AT5G26920	TCGTGGACGCCACCACAAACA
		TCAGCGTTCAGCGGCACGAG
FMO1	AT1G19250	TGAAGTTTGGCTCTAAGGTCAT
		ATCTGAACAGCAACTTCCCATA
PIP1;1	AT3G61430	TGGGATGACCACTGGGTGTTT
		GGGATGGCTCTGATGACAACC
PIP1;5	AT4G23400	GCTGGAATCTCAGGAGGACATATT
		AGCTCCAAGGCACTGCATTACT
PIP2;1	AT3G53420	TAGATTGCGGCGGAGTTGGA
		CGCTGGGTTAATGTGACCACCA
TIP1;1	AT2G36830	CTCTGGCATGGCTTTCAACAAG
		ACCAACTGAGACAGCGACGAAG
TIP1;2	AT3G26520	TTTGTCGCTGTCTCTGTTGG
		CCACGGAGGAGAGTGATGTT
TIP2;2	AT4G17340	TAGGAGCTATTGAAGGAGTAG
		ATGAGTCCAGCAAGTGCACCA
APX2	AT3G09640	CTCCGTCTTGCATGGCACT
		ATGGGCTAGCTCTTGGGGAT
APX4	AT4G09010	TCTTCTCATCGCTCTGCTGT
		CGGCGGTGGAAAGCTAAACT
APX6	AT4G32320	AGTGCCTCGGGATTGAAAGAAT
		CCAATCGTATGTGCCCCAGATA
CAT1	AT1G20630	TCATCTGCTTGAGAAACTCGCT
		CAAAGAAACCCTTAGCACTGGC
CAT2	AT4G35090	AGGTGGACATTCATGGGGTTAC
		CCAACACCAATTGCAACGAGAT
CAT3	AT1G20620	GGAATTCGAACAAAGTGCGTCA
		GCTTGCAAGTTTCTGAGACCAG
